# Supplementary material for: Manipulating the fluorescence lifetime at the sub-cellular scale via photo-switchable barcoding
Source: Nat Commun. 2020 May 18;11:2460. doi: 10.1038/s41467-020-16297-3 (PMC7235003; doi:10.1038/s41467-020-16297-3)
Supplement: Supplementary file 3 — Source Data [file 41467_2020_16297_MOESM3_ESM.xlsx]

## Sheet: Figure 1c
Sample Name	Temperature	Dh-Ave	PD
N1	25	26.4	0.142
	25	26.48	0.139
	25	25.93	0.102
	25	25.73	0.095
	25	25.72	0.103
N1-average	25	26.13	0.121
N2	25	24.91	0.099
	25	24.24	0.106
	25	24.51	0.131
	25	24.18	0.114
	25	24.42	0.129
N2-average	25	24.45	0.116
N3	25	22.51	0.099
	25	22.45	0.09
	25	22.2	0.098
	25	22.24	0.084
	25	22.2	0.092
N3-Average	25	22.32	0.093
N4	25	33.45	0.097
	25	33.35	0.092
	25	32.63	0.085
	25	32.88	0.084
	25	32.64	0.094
N4-average	25	32.99	0.09
N5	25	22.51	0.099
	25	22.45	0.09
	25	22.2	0.098
	25	22.24	0.084
	25	22.2	0.092
N5-Average	25	22.32	0.093

## Sheet: Figure 2c
	UV Irradiation time (s)
λem/nm	0	2	4	6	8	10	12	14	16	20	24	30	34	40	44	50	60	70	80	90
420	40.102	38.0818	36.7469	34.2713	32.8086	31.6224	30.7589	30.0982	30.6391	29.5486	28.6348	27.8462	27.5847	27.7432	27.1762	26.8195	27.2051	27.2081	27.5061	27.372
421.06	26.1159	25.1712	24.0083	22.8314	21.5518	20.7802	20.8176	19.8033	20.3244	19.1939	18.951	18.5471	17.8584	17.7471	18.3069	17.8804	18.2426	17.9125	17.5979	17.8956
421.96	23.3506	22.5044	21.8516	20.0397	19.592	18.8822	18.2649	17.8386	18.14	16.792	17.0612	16.4038	16.4507	15.9723	16.1506	15.7522	15.9914	16.489	15.9951	16.1294
423.03	21.4227	20.534	19.7218	18.7824	17.7778	17.0629	16.5527	16.3835	16.3437	15.8189	15.0587	15.1412	14.4361	14.5156	14.9055	14.3738	14.7505	14.7547	14.539	14.8011
423.93	19.7461	18.783	18.1702	17.1834	16.55	15.7258	15.1875	14.8022	14.8109	14.4096	13.7751	13.7703	13.658	13.2378	13.407	13.2884	13.403	13.2236	13.4489	13.3071
425	17.7515	17.4541	15.8898	15.5292	14.68	14.1639	14.1501	13.7335	13.4877	12.9896	12.6118	12.1863	12.2035	12.1757	12.239	12.2117	12.2048	12.0583	12.274	11.8138
426.06	16.3757	15.7227	14.6962	13.9033	13.362	12.8327	12.737	12.2106	12.3085	12.1427	11.6134	11.2227	11.2125	11.0374	11.3074	11.068	10.8621	11.0441	11.1695	11.1491
426.96	15.2864	14.9222	14.2917	13.455	12.822	12.5665	12.1593	11.8403	12.0068	11.4833	11.0786	10.5338	10.521	10.449	10.6692	10.7011	10.7527	10.9105	10.7495	10.4561
428.03	14.3454	13.8969	13.1894	12.4639	12.1887	11.2023	11.1091	10.7092	10.6397	10.6744	10.2586	10.1149	10.0042	10.0439	9.84769	9.74064	9.99414	9.86141	9.94936	9.62708
428.93	13.7065	12.889	12.6057	11.783	11.2924	10.6369	10.7727	10.616	10.0852	10.0528	9.67253	9.61913	9.33743	9.25219	9.1818	9.17335	9.30871	9.4652	9.24256	9.3606
430	12.8032	12.3147	12.0587	11.1953	10.3654	10.1407	10.0252	9.93055	9.66506	9.28516	9.30347	9.09818	8.59641	8.66861	8.72096	8.62441	8.77572	9.03812	8.65015	8.84741
431.07	12.0298	11.8109	10.9709	10.4537	9.93189	9.62394	9.50079	9.13436	8.99206	8.99446	8.54449	8.36216	8.40265	8.33166	8.60856	8.46475	8.39036	8.34623	8.3364	8.28703
432	11.62	10.8141	10.451	10.0284	9.55279	9.17894	8.92848	8.95903	8.70729	8.36101	8.33985	8.08115	8.22488	7.88587	8.00868	8.05105	7.9375	7.9051	7.61903	7.61275
433.07	10.3507	10.0294	9.75884	9.18588	8.6665	8.28787	8.22686	7.97783	8.18782	7.77672	7.78779	7.23305	7.16079	7.29472	7.16076	7.32093	7.23058	7.10125	7.0867	7.1703
434	9.55068	9.30364	8.96055	8.2408	8.21003	7.75631	7.43766	7.30572	7.26501	7.25357	6.97383	6.66241	6.71487	6.43253	6.64912	6.62153	6.5597	6.49502	6.56172	6.69493
435.07	8.70755	8.29173	8.12498	7.5695	7.19715	6.85132	7.0221	6.24541	6.32215	6.3992	6.06618	6.08828	5.97225	5.86832	5.94464	5.83375	6.12723	5.87877	5.98123	5.75998
436	8.58898	7.95115	7.60268	7.23204	7.05115	6.41161	6.42859	6.15774	6.01695	5.74212	5.77974	5.83408	5.56204	5.57153	5.56573	5.23905	5.43998	5.56792	5.60581	5.48882
437.07	8.39875	7.7751	7.33353	6.68665	6.73031	6.27566	6.19012	5.90098	5.98395	5.82573	5.61054	5.66837	5.26991	5.60031	5.62024	5.42829	5.25298	5.61085	5.11811	5.55983
438	8.16301	7.96913	7.45863	6.77838	6.61457	6.45202	6.03705	6.04892	5.68486	5.73869	5.5764	5.41951	5.50186	5.18837	5.28165	5.49016	5.3322	5.30799	5.28008	5.51406
439.07	8.30424	7.95425	7.48442	6.84288	6.71449	6.48624	6.25566	6.21236	6.04514	6.05541	5.5853	5.69013	5.49346	5.56099	5.71295	5.41608	5.65044	5.57666	5.57147	5.60691
440	8.72207	8.23626	7.95954	7.42834	6.94511	6.76436	6.69019	6.37701	6.02461	6.13848	5.78193	5.74598	5.80758	5.65568	5.89454	5.79033	5.76299	5.9064	5.79218	5.91653
441.06	9.23525	8.30817	8.25767	7.57177	7.01352	7.10408	7.04621	6.78207	6.57379	6.37282	6.03955	5.8667	5.80424	5.80287	6.06756	5.76145	5.92494	5.68441	5.86445	5.81383
441.96	9.48645	8.83024	8.63202	7.83232	7.73995	7.2851	7.07784	6.71755	6.6582	6.2944	6.24278	6.2188	5.98316	5.90882	5.97308	6.08307	6.01311	6.17729	5.97914	6.34274
443.03	9.4841	9.2102	8.88828	8.19827	7.74884	7.27503	7.29121	6.8919	6.76713	6.71274	6.56081	6.54319	6.33084	6.26468	6.25558	6.13652	6.3427	6.12079	6.4727	6.17102
443.93	10.0304	9.4853	8.80545	8.27769	7.93002	7.70699	7.39622	7.41894	7.21958	6.9878	6.87609	6.59621	6.39208	6.20088	6.58678	6.43893	6.48312	6.44223	6.47141	6.64088
445	10.5929	10.0363	9.5443	8.89427	8.36238	7.81323	7.59025	7.33643	7.26909	7.06395	6.94189	6.69582	6.35386	6.49751	6.62161	6.41663	6.80243	6.65602	6.58601	6.48952
446.06	10.7385	10.4831	9.49822	9.02272	8.49768	8.29544	8.19245	7.78124	7.63752	7.47706	7.41948	7.22456	7.02466	6.62148	7.11138	6.77074	6.64924	6.70812	6.92721	6.79203
446.96	11.7902	10.9268	10.1189	9.84123	9.18279	8.56471	8.37069	8.10625	8.13418	7.72956	7.44792	7.18039	7.09122	7.08376	7.29881	7.22904	7.19201	7.02473	7.2528	7.48288
448.03	12.2225	11.6067	10.8663	10.1903	9.53676	9.36822	8.61613	8.40336	8.54692	8.01297	7.76876	7.94226	7.85349	7.56488	7.55612	7.54908	7.64649	7.6357	7.6397	7.95624
448.93	12.4059	12.3999	11.2645	10.7654	9.83592	9.65897	9.30524	9.00082	8.80282	8.55882	8.27953	8.02874	8.16981	7.79223	8.12448	7.8675	7.92474	7.94919	8.08512	8.16751
450	13.5259	12.9668	12.4741	11.2876	10.6394	10.3185	9.7433	9.31687	9.27909	8.81781	8.53868	8.63804	8.51091	8.13677	8.58872	8.12343	8.25517	8.36793	8.2944	8.36528
451.06	14.2454	13.7954	12.9552	11.573	11.1301	10.521	10.0802	9.71723	9.68021	9.52401	8.97843	8.79077	8.69611	8.75005	8.71526	8.64869	8.78916	8.57708	8.59896	8.78515
451.96	15.0772	14.3646	13.2937	12.4478	11.5969	10.9992	10.6631	10.5001	10.2913	9.97138	9.41935	9.41294	9.12067	9.18884	9.01986	9.06257	8.80805	8.97796	8.80951	9.34023
453.03	15.8435	15.0225	14.359	13.4667	12.1752	11.5247	11.6891	10.9591	10.9261	10.2942	10.1663	9.67912	9.98433	9.46594	9.56724	9.36726	9.28526	9.41678	9.70853	9.80903
453.93	16.5731	16.4377	14.8305	13.2833	12.9616	12.4945	12.3469	11.5827	11.5256	11.1326	10.7012	10.461	10.1564	10.2537	10.268	9.80403	9.68869	9.94763	10.075	10.3984
455	18.2424	17.8354	16.1541	14.8811	13.9599	13.1599	12.9361	12.4219	12.2667	12.3468	11.3642	11.0802	10.7642	10.844	11.1118	10.6779	10.5703	10.6085	10.8678	11.0008
456.06	19.1408	18.5524	17.846	15.6018	15.1767	14.4513	13.7715	13.4235	13.0052	12.9919	12.2713	12.087	11.7078	11.5466	11.4039	11.3591	11.3856	11.2964	11.4732	11.4009
456.96	20.9499	19.7386	18.7945	17.3272	15.9651	15.0453	15.0836	14.2971	13.9333	14.1439	12.7785	12.8845	12.6982	12.601	12.3426	12.5781	12.1647	12.2363	12.3596	12.2622
458.03	22.537	21.4357	20.0713	18.144	17.334	16.7283	16.221	15.4164	15.4107	14.8274	13.8723	13.6748	13.2696	13.3128	13.4725	13.1388	13.1642	13.045	13.0399	12.9746
458.93	24.6878	23.4731	21.6793	19.8177	18.7471	17.9788	17.1866	16.7411	16.4433	16.0061	14.8588	14.2319	14.1142	14.486	14.6078	14.0167	14.0839	14.3467	13.9169	14.2494
460	26.5367	25.8512	23.9539	21.788	20.4159	19.8942	18.7128	18.1917	18.0292	17.5149	16.6363	16.2713	15.9621	15.7168	15.803	15.3849	15.1762	15.4511	15.3318	15.3425
461.06	28.9129	27.2834	25.4594	23.5637	21.717	21.0172	20.2876	19.4296	18.6866	18.9419	17.7487	17.1514	16.6312	16.7131	16.8967	16.5564	16.1942	16.4984	16.2214	16.3069
461.96	31.1662	29.4383	27.2659	24.7802	23.6998	22.6055	22.0033	20.9119	20.8622	20.0291	19.6482	18.7674	18.1262	18.1504	17.9493	17.8353	17.2444	17.4203	17.4105	17.647
463.03	34.2394	32.5202	30.1063	27.8365	25.2385	24.6522	23.4448	23.1086	22.5193	22.0617	20.8285	20.2114	19.8073	19.2316	19.2592	19.0834	18.5941	18.8659	18.5819	19.1133
463.93	36.004	34.3465	31.732	29.4291	27.6742	26.4138	25.8035	24.5801	23.9563	23.4021	22.1675	21.2518	21.0293	20.6681	20.9719	20.3909	20.1066	20.1566	19.8004	20.1362
465	39.1574	37.3813	34.3851	31.4381	29.3789	28.6041	27.0198	26.5546	25.781	25.186	24.0185	23.4709	22.5299	22.2244	22.5626	22.4215	21.7823	21.8495	21.9184	21.8943
466.06	42.2067	39.7586	37.5311	33.4544	31.6351	30.5687	29.3729	28.2291	27.4985	27.4126	25.6209	24.9845	24.524	24.1825	24.0523	23.7566	23.0928	22.8978	23.119	22.7018
466.96	45.3036	42.3907	39.8776	35.9339	34.0401	32.4993	32.0008	30.28	29.7491	28.9129	27.3555	26.6005	26.076	25.7635	25.4564	25.382	24.318	24.6849	24.59	24.2841
468.03	49.3764	46.0458	43.3245	39.013	36.7306	35.5379	34.4296	33.1868	32.0769	31.5152	29.2501	29.0089	27.8011	28.0913	27.9118	27.5373	26.7758	26.5046	26.5777	27.112
468.93	52.847	50.0639	46.184	42.2326	39.6621	37.9882	36.5112	35.4815	34.6138	33.8244	31.9132	31.4134	30.1954	30.1923	29.8438	29.8159	29.1927	28.5195	28.5957	28.7956
470	56.1928	53.417	49.3671	45.2124	42.7652	40.9123	39.4953	38.1876	36.9476	36.0373	34.1995	33.2644	32.0988	31.82	31.8128	31.7798	30.6372	30.3854	30.5136	30.1827
471.06	60.8001	57.1059	52.9333	47.948	45.7873	43.3903	42.3644	40.2917	40.1124	38.4739	36.7333	35.752	34.5148	33.7863	33.9666	33.7778	32.6294	32.3298	32.2023	32.4524
471.96	63.5685	61.1532	55.7748	51.6926	48.1034	46.6094	44.3295	43.2068	41.9552	41.4542	39.22	37.7016	36.4917	35.4594	36.4795	36.2528	34.5359	34.7024	33.5147	34.1795
473.03	68.418	65.1637	60.514	55.2892	51.6032	49.105	47.9724	46.3467	45.2397	44.4105	41.5379	40.0836	38.9957	38.6876	38.6057	38.5415	37.2695	36.9415	36.7591	36.7019
473.93	73.8004	69.6337	64.1475	58.4751	55.0962	52.4162	50.9685	50.0616	48.5084	47.4269	44.193	43.4994	41.8109	40.9091	41.4566	41.3217	39.5319	39.7869	39.3409	39.5726
475	78.6766	74.4979	68.8034	62.3138	59.0051	55.9386	54.758	52.7605	51.4057	50.268	47.4143	46.1351	44.2758	44.1477	43.9939	44.0621	41.9849	42.0035	41.4154	41.5268
476.06	82.9121	78.3952	72.9732	66.1226	62.176	59.883	58.182	55.7539	54.1854	53.6447	49.4867	48.6044	46.9697	46.3173	46.5812	46.4708	44.303	44.1268	43.8334	43.8043
476.96	87.2853	83.0498	76.4096	69.4261	65.147	62.9955	60.0341	58.1737	57.0806	55.9091	52.4629	51.2688	49.5889	48.6081	49.2917	48.8705	46.7532	46.4058	45.7939	45.998
478.03	91.436	86.7937	81.1914	74.0235	69.1691	66.2225	63.997	62.3944	60.5396	58.9001	55.3834	54.3076	51.8238	51.7745	52.2384	51.5486	49.1593	49.3483	48.5657	48.7442
478.93	96.6015	91.6553	85.8882	77.8968	73.1064	70.3945	67.6663	65.8343	64.2288	62.1546	58.685	56.4909	55.1623	54.1148	54.865	54.5845	52.1799	51.6763	51.3183	50.7725
480	102.541	97.15	89.9831	81.4116	77.1622	74.6277	70.98	69.4786	67.2543	65.4598	61.8855	60.004	57.6783	57.2176	57.4462	57.8057	53.8188	54.6799	54.2232	53.8953
481.04	107.879	102.378	95.0347	86.8346	81.233	77.6227	74.9245	73.1354	70.9087	69.3809	64.8888	63.2318	61.2369	60.3616	60.4264	59.9842	57.5348	57.3088	57.1069	56.5094
481.94	113.254	105.781	98.2903	90.5603	84.3246	81.124	78.5178	75.2709	73.9536	72.5726	66.7699	66.167	63.7256	63.3775	63.0333	63.213	59.6816	59.647	58.8863	58.7884
482.98	118.108	112.266	104.749	94.42	88.6628	85.6077	81.8309	79.7343	77.8816	76.9085	71.2167	69.857	67.054	65.9115	66.356	66.055	63.2148	62.9895	61.2486	62.3212
484.02	125.129	117.646	109.273	99.4171	92.4473	90.5121	86.3688	83.4796	82.2115	79.6356	75.0978	72.9298	70.4222	69.2133	69.98	69.9061	66.007	65.8083	65.2724	65.6168
485.07	129.944	122.53	113.789	104.248	97.5994	93.5349	89.5123	87.3604	85.4293	84.6198	78.4747	76.5837	73.469	72.273	72.6355	72.8249	69.3781	67.8464	67.8207	68.1954
485.97	135.535	128.922	118.799	108.593	101.616	97.5295	94.2406	91.2776	89.4206	87.6498	81.6616	79.6512	76.5373	75.6726	75.8221	76.0184	72.3882	71.3073	70.857	70.1931
487.01	140.445	134.097	124.177	112.818	106.686	101.816	98.9249	95.2431	93.863	91.5466	85.1935	83.1871	79.7668	78.1083	78.6473	79.9613	75.1913	74.2499	72.9157	73.9931
488.05	146.551	140.071	129.771	118.471	111.786	105.95	102.715	98.5548	97.3016	94.6519	88.6955	87.5185	82.7353	81.8372	82.538	82.5532	78.6169	77.2394	77.1515	76.5417
488.95	153.262	144.799	134.273	122.109	114.881	110.748	106.966	102.057	100.357	98.3282	92.3699	89.2023	86.646	84.9333	85.2705	84.8428	81.2383	80.285	80.0594	79.6536
490	157.202	148.513	138.372	125.079	118.402	113.79	109.775	105.573	104.001	101.789	94.6873	92.2562	88.7238	88.3359	87.8877	88.2279	83.3066	83.2413	82.335	81.652
491.06	163.784	156.064	144.563	131.194	123.397	118.725	113.669	109.436	108.413	106.298	99.1615	96.8601	92.4924	91.8166	91.5087	91.5961	87.2379	86.5441	85.3992	84.9661
491.96	169.187	161.54	148.05	136.215	127.712	122.171	117.638	114.408	112.762	110.008	102.32	100.029	96.063	94.6231	94.2833	95.3041	90.057	89.1629	87.9269	89.0939
493.03	176.647	165.778	155.669	141.263	132.612	126.95	122.593	117.934	116.33	114.644	105.919	103.508	99.5582	97.5436	98.3552	98.7845	93.4636	92.5725	91.1617	91.0123
493.93	180.478	172.024	158.917	144.556	135.651	131.771	125.651	122.192	119.107	117.177	109.482	107.01	101.73	100.497	101.175	101.196	95.0635	95.124	93.9093	93.4041
495	185.933	175.852	164.149	149.487	140.217	135.083	129.534	125.418	123.181	119.472	111.362	109.01	104.863	103.215	103.614	104.056	98.5493	98.2297	96.8572	96.3226
496.06	192.725	182.801	168.645	153.392	143.721	137.956	133.594	128.976	126.185	123.841	114.906	112.433	108.202	107.103	106.3	106.691	100.858	100.225	98.7704	99.3242
496.96	196.803	186.561	172.347	157.038	148.047	142.8	136.903	131.447	130.027	126.001	118.62	115.855	111.013	109.668	109.346	109.713	103.993	103.325	101.713	102.147
498.03	202.347	191.584	178.178	162.286	152.427	146.547	140.134	136.01	133.042	131.124	121.623	119.575	113.623	112.553	113.352	113.181	106.567	105.898	104.744	105.2
498.93	206.013	196.759	181.3	165.541	156.647	150.077	143.591	138.601	134.925	133.169	123.838	120.918	116.21	114.964	115.218	115.301	109.368	108.126	106.687	106.724
500	211.047	198.944	184.128	169.694	156.878	150.782	147.634	140.528	139.059	135.567	126.769	124.052	118.298	117.75	118.548	118.611	111.807	110.428	109.157	108.611
501.04	215.074	204.9	189.354	173.148	162.056	155.507	149.94	145.116	141.774	139.621	129.63	127.854	121.43	119.187	120.571	120.008	113.043	112.683	111.987	110.351
501.94	219.096	207.311	192.945	175.496	164.178	157.809	153.19	146.55	144.421	141.539	130.738	128.617	123.655	121.642	123.273	123.99	115.289	114.004	113.522	112.873
502.98	223.165	211.586	195.817	178.759	166.236	161.715	156.141	149.78	146.393	143.821	135.574	131.409	126.431	125.133	125.7	124.782	117.817	117.143	115.843	114.978
504.02	226.742	215.759	199.295	181.779	169.322	162.708	157.949	152.511	148.973	146.534	136.083	133.073	128.247	126.486	126.42	127.29	118.901	119.012	117.169	116.577
505.07	228.932	217.464	201.481	183.541	172.842	165.94	159.956	154.205	152.3	148.956	139.128	135.865	129.851	127.57	127.501	128.978	121.312	121.24	118.381	119.442
505.97	231.314	219.415	203.496	185.188	174.131	169.551	162.974	156.585	153.754	148.619	140.349	135.884	131.037	128.539	130.844	130.567	122.462	121.5	119.604	120.614
507.01	235.153	223.949	206.897	189.805	177.194	169.405	163.056	159.18	155.605	152.458	141.434	138.415	133.14	130.84	131.993	132.273	124.461	122.705	121.838	121.742
508.05	238.235	225.93	208.509	190.398	178.101	173.368	166.6	161.155	156.652	153.945	143.482	139.06	134.404	132.154	131.986	133.318	125.222	125.21	123.603	123.606
508.95	239.258	227.98	212.154	192.039	179.577	173.404	168.263	160.777	158.769	155.648	144.826	141.004	134.467	133.451	134.346	133.978	127.269	124.859	123.807	124.383
510	242.227	229.954	213.278	193.791	181.754	175.433	168.331	162.994	160.221	156.448	145.237	142.915	136.678	134.278	135.914	134.859	127.921	126.755	125.336	124.885
511.04	243.693	231.284	215.113	194.838	182.518	175.814	169.392	165.078	160.483	157.233	146.398	144.087	136.919	135.406	136.164	135.734	128.755	127.876	125.405	126.24
511.94	245.471	232.682	215.552	196.086	184.934	177.837	169.958	165.25	161.351	157.768	147.926	144.635	137.597	136.443	137.835	137.887	128.184	128.906	126.544	126.808
512.98	245.493	234.37	216.38	198.012	185.221	178.902	171.536	165.041	163.572	159.785	147.752	145.786	139.966	136.394	137.3	137.542	129.868	128.927	125.987	126.93
514.02	247.612	234.917	217.959	198.356	186.264	178.92	172.377	166.365	164.194	159.033	149.075	144.715	139.232	137.91	138.355	138.783	130.387	129.192	127.295	127.022
515.07	248.614	235.573	218.234	197.787	186.488	180.26	172.756	168.6	163.225	159.894	149.071	146.94	139.751	138.546	138.738	140.428	130.883	129.482	128.954	128.651
515.97	247.694	235.913	218.557	199.007	186.127	179.413	171.759	167.537	163.141	161.038	151.097	147.372	140.773	138.779	138.943	140.097	130.578	130.259	128.49	128.013
517.01	249.426	236.615	219.782	199.932	186.866	180.238	173.266	168.642	164.929	161.996	149.83	146.737	140.179	138.376	139.13	140.182	130.975	130.445	127.944	128.494
518.05	249.289	237.163	219.464	200.288	187.746	180.507	173.525	168.268	164.777	162.792	150.924	146.01	140.184	138.077	138.975	140.325	129.973	130.776	127.447	129.167
518.95	249.911	236.815	219.383	198.936	187.986	180.264	173.611	168.384	163.776	161.187	151.316	145.802	140.862	138.395	139.392	140.57	131.254	129.926	129.796	127.478
520	249.48	237.363	220.107	200.019	186.535	181.054	174.837	167.509	164.23	161.652	149.801	146.507	139.666	138.567	138.833	139.417	130.386	129.945	128.946	127.868
521.04	248.304	235.388	220.063	199.013	187.426	179.456	173.657	167.076	164.182	161.424	149.605	146.741	138.684	138.964	138.73	139.989	130.478	129.775	128.447	127.32
521.94	247.688	234.331	217.113	198.485	185.072	179.996	172.937	167.199	163.917	161.408	149.174	145.614	139.429	138.468	138.854	139.26	131.398	130.539	127.492	127.588
522.98	247.028	236.88	218.556	198.112	185.11	178.167	171.416	166.452	164.181	160.608	148.123	145.175	138.598	138.619	138.55	139.494	129.667	129.151	126.372	126.595
524.02	246.593	234.355	218.666	197.448	184.428	178.856	171.948	165.867	162.464	158.798	148.293	145.4	139.251	136.905	136.978	137.367	129.663	128.862	126.876	127
525.07	244.957	234.788	216.935	196.804	183.854	178.588	171.556	164.906	162.599	159.065	148.885	143.852	138.643	136.779	137.498	138.17	128.432	128.021	125.848	126.144
525.97	245.24	232.12	215.076	196.664	183.292	176.892	170.04	165.065	160.974	159.136	146.899	142.971	137.041	135.393	137.854	137.368	128.515	127.543	125.411	126.69
527.01	242.108	231.941	214.248	194.414	182.466	175.435	168.784	163.499	159.646	157.292	146.22	143.788	136.108	135.574	136.336	136.576	127.041	126.367	124.556	124.526
528.05	241.231	230.534	212.658	194.636	181.792	175.823	169.093	162.805	159.774	157.171	145.547	143.179	135.856	134.425	134.38	136.214	126.681	125.953	124.296	124.605
528.95	241.586	228.724	212.064	192.102	180.863	173.943	167.316	162.957	160.135	156.03	144.352	140.817	135.082	133.839	133.181	136.458	124.889	125.313	122.923	123.164
530	238.126	226.652	210.245	191.187	179.481	173.104	167.033	161.009	156.84	155.462	143.599	141.983	133.273	132.818	133.498	134.959	124.468	125.204	123.152	122.743
531.04	237.311	225.304	208.103	189.446	177.373	171.679	165.233	160.52	156.975	154.332	143.097	139.954	133.817	131.829	132.615	133.281	124.537	122.47	121.345	121.798
531.94	234.604	223.756	207.324	188.356	176.141	170.384	163.718	158.659	157.036	152.644	141.195	139.174	132.207	130.445	131.498	131.692	122.746	122.578	120.205	121.307
532.98	234.519	221.821	205.561	186.929	176.717	169.183	162.532	157.467	154.006	150.887	140.409	138.692	130.886	129.991	130.504	132.35	122.265	121.242	119.608	120.262
534.02	231.3	219.476	202.957	185.41	173.322	167.704	160.54	155.926	153.606	151.356	140.144	136.193	131.109	129.432	129.607	130.858	121.925	119.829	118.774	118.739
535.07	229.107	218.062	202.928	183.91	172.521	164.982	158.563	154.67	150.753	148.518	138.407	135.132	128.636	127.467	128.491	129.501	119.836	119.524	117.372	118.639
535.97	225.956	214.261	199.882	180.21	170.249	164.917	157.852	152.109	150.062	146.846	137.38	133.793	128.357	127.438	127.29	128.349	118.826	119.165	116.663	116.938
537.01	225.212	214.01	197.992	179.274	167.773	162.825	156.597	151.2	149.036	146.521	136.059	132.388	126.509	124.609	126.109	127.557	117.357	116.941	116.319	115.229
538.05	222.256	211.082	196.885	178.307	166.88	160.417	154.85	150.64	147.407	144.311	133.934	131.13	125.512	124.16	124.825	124.691	116.283	116.743	114.591	113.102
538.95	221.149	209.549	194.117	175.971	164.944	159.995	153.51	148.608	146.864	143.457	132.471	130.469	124.708	123.55	124.303	125.04	115.333	114.598	113.939	113.32
540	217.28	207.519	192.11	173.867	163.174	157.35	151.83	147.155	144.313	141.721	131.713	129.369	122.841	122.251	122.823	123.297	113.853	113.705	111.424	111.458
541.04	213.782	204.002	188.083	171.914	160.85	155.962	150.085	145.717	142.814	140.217	130.162	128.203	120.722	119.942	120.187	121.442	113.22	112.372	109.943	110.067
541.94	212.079	201.06	185.518	170.498	158.934	154.759	149.007	143.306	140.224	138.547	128.647	125.503	119.986	119.102	120.319	120.932	111.04	111.674	110.189	109.998
542.98	208.937	198.636	184.5	168.389	158.757	151.599	146.994	141.851	138.425	137.506	127.92	123.915	118.737	117.619	118.607	119.536	111	110.256	108.507	108.38
544.02	206.108	196.526	180.672	166.072	155.887	151.383	144.286	141.036	138.633	135.892	125.924	122.866	118.237	115.544	117.639	118.034	109.091	109.666	107.192	106.69
545.07	204.279	191.846	179.056	164.287	153.177	148.736	141.916	139.297	136.322	133.909	124.631	122.195	116.152	115.015	115.741	116.305	106.656	107.561	106.281	106.414
545.97	200.028	189.462	176.351	161.42	151.647	146.876	142.331	136.455	134.886	131.608	121.966	120.085	114.726	113.654	114.349	114.982	106.195	106.246	104.481	104.286
547.01	197.859	188.213	175.176	159.488	149.234	144.641	138.92	135.224	131.922	129.408	120.633	118.835	113.135	112.223	112.372	113.681	105.081	104.51	103.416	103.116
548.05	195.18	185.518	171.5	156.838	146.964	142.187	136.905	134.197	131.246	128.945	119.708	118.012	112.128	110.923	111.733	111.955	103.619	102.963	101.816	101.556
548.95	191.743	183.554	170.125	154.942	146.472	141.494	135.61	131.902	130.872	126.949	119.144	116.827	110.072	109.979	109.89	111.875	102.768	102.731	101.13	101.463
550	187.484	179.811	167.29	152.573	144.102	138.903	134.649	130.197	127.49	124.983	117.655	114.02	110.066	108.109	108.47	110.197	101.36	100.761	99.3603	99.6666
551.04	185.199	176.892	164.177	150.366	141.143	137.156	131.701	128.512	126.504	122.972	114.759	112.708	108.438	106.87	107.543	108.702	101.374	100.378	98.6894	98.5975
551.94	183.117	173.861	163.595	148.153	139.684	136.19	131.777	126.365	125.555	123.121	114.419	113.428	106.861	105.394	106.591	108.19	99.4143	99.2586	96.9968	97.5597
552.98	181.32	172.88	160.359	147.003	138.43	133.977	128.858	125.427	122.861	120.224	112.939	110.576	105.431	103.632	105.126	105.886	97.4805	97.9861	96.0351	96.8398
554.02	176.611	169.063	157.525	144.63	136.481	132.362	126.987	124.14	121.488	118.098	112.378	109.499	104.174	103.59	104.36	106.045	97.1897	96.5375	95.5463	95.9772
555.07	173.952	167.255	155.21	141.496	134.287	130.266	125.427	121.548	120.574	117.664	109.742	108.426	103.192	102.747	103.09	103.696	95.3192	96.3717	94.3921	93.2529
555.97	171.582	164.564	152.431	140.596	132.482	128.334	124.102	121.807	118.735	116.963	109.746	107.792	102.788	100.693	102.263	102.843	95.328	95.1224	93.3756	93.7902
557.01	171.096	161.872	151.897	138.014	131.483	127.255	123.614	119.772	117.528	115.418	108.694	106.875	101.656	100.366	100.959	102.435	95.2321	95.0841	92.7327	92.7615
558.05	166.511	159.126	149.652	136.696	129.075	125.829	121.512	117.58	116.152	114.082	106.666	104.777	100.795	100.128	100.044	100.575	93.5865	94.0464	91.9695	92.3262
558.95	162.961	156.557	146.488	135.962	127.573	122.603	119.843	116.99	114.529	113.213	106.74	104.413	99.218	98.6659	98.9864	100.411	92.8577	92.9707	91.6156	91.2029
560	161.185	155.102	144.587	133.685	126.109	122.971	119.343	115.146	114.496	111.879	105.686	102.988	99.2199	98.9123	97.4836	99.1681	91.9523	91.6487	90.6123	90.566
561.02	159.834	150.08	140.966	131.364	124.822	121.079	117.123	114.157	113.193	110.859	103.335	102.836	97.5273	97.9495	97.5853	98.5447	91.4442	91.4551	89.5194	89.3937
562.05	155.619	149.667	139.961	129.442	122.515	119.139	116.771	112.479	111.646	110.546	102.939	101.564	97.0072	96.6929	96.9917	98.3339	89.9876	90.7392	88.8229	89.0438
562.94	154.293	146.856	138.613	128.191	121.038	118.375	114.958	112.555	110.074	109.252	102.696	101.358	97.1472	95.8364	97.3008	97.2878	90.1904	89.8601	88.3588	89.0119
563.97	151.264	143.383	135.039	125.926	119.986	117.922	113.834	111.297	110.152	108.635	101.441	99.7344	96.3966	94.7162	95.9001	96.7058	89.4684	89.008	87.7122	87.4734
565	147.822	141.422	133.912	124.25	118.663	115.65	112.864	110.264	108.307	106.931	100.437	99.5726	95.2846	94.1766	95.3545	96.0137	88.3467	89.2462	87.5214	87.9154
566.02	145.125	139.654	131.75	122.645	116.715	115.461	111.166	108.31	107.648	106.149	100.526	98.4479	95.0948	94.0899	94.7496	96.1475	89.1489	87.9593	86.9454	87.4178
567.05	142.261	137.242	129.623	120.961	116.086	113.28	109.399	106.842	106.786	105.461	98.5639	97.9745	94.9668	93.84	94.4267	94.7757	87.7349	87.6137	86.8046	85.7671
567.94	141.392	135.364	127.518	119.333	114.709	111.904	108.876	106.87	105.829	104.548	99.3425	98.7329	93.7769	93.5887	93.8799	94.0023	87.7256	87.3905	86.3012	86.0701
568.97	138.87	132.179	126.004	117.539	113.304	110.455	108.26	106.387	104.689	103.466	98.6244	98.2121	93.8481	93.1611	93.5982	93.9249	88.6004	87.4656	85.6324	84.957
570	136.155	130.328	123.077	116.433	112.328	109.67	106.557	105.579	104.629	103.019	98.0003	97.5207	94.0977	92.0927	93.7253	93.021	87.3616	86.599	85.8216	85.8728
571.02	133.087	127.551	122.542	115.386	110.747	108.726	106.606	105.173	104.44	102.603	97.4346	97.3559	94.3104	93.0087	92.6833	93.1959	86.8006	87.6132	86.132	86.4116
572.05	130.757	126.076	120.161	113.607	110.054	107.736	104.765	104.332	104.225	102.815	97.7247	96.9202	93.3006	92.5401	93.3068	93.5039	87.6472	86.797	86.1047	85.0648
572.94	129.218	123.804	118.773	113.013	109.293	107.255	105.332	102.788	102.959	101.907	97.6394	97.172	94.1468	92.213	93.3414	93.8544	87.7541	88.1283	85.9332	84.7726
573.97	125.27	121.662	116.625	111.626	108.383	106.553	104.561	103.172	102.772	102.724	97.496	97.0825	93.2934	92.4411	93.3153	93.1922	88.0913	87.2497	85.6903	85.5863
575	124.611	120.224	114.959	110.681	106.732	105.24	103.786	102.604	101.992	101.666	96.8146	97.1793	93.2173	92.0916	93.754	93.1228	87.9976	88.1783	85.9008	85.7085
576.02	121.29	117.202	114.055	109.74	107.247	104.283	103.843	102.744	102.846	101.198	96.6401	97.5313	93.3697	93.5374	94.1245	94.5793	88.2973	87.6895	86.5979	85.9199
577.05	119.665	117.313	112.488	108.285	105.924	104.85	102.631	101.924	101.491	101.511	97.6546	97.6613	95.3024	93.8307	93.359	94.3049	88.7546	88.8564	87.4909	86.6329
577.94	116.851	114.598	110.591	107.743	104.607	104.903	102.229	101.612	102.021	101.916	97.125	98.8097	94.9261	93.8255	94.0905	94.6487	89.9566	88.426	88.2228	86.1786
578.97	115.163	113.133	110.301	106.498	103.994	104.103	103.676	101.147	102.281	102.067	97.9177	98.5381	94.5171	94.888	95.2042	95.6509	90.4832	90.6918	88.0178	87.7675
580	113.804	110.485	108.715	105.567	104.089	103.091	102.484	101.545	101.607	101.746	97.3962	98.7103	95.8774	94.4705	96.6325	95.1638	90.852	90.5966	89.0791	88.0719
581.02	112.372	109.823	107.146	104.288	103.437	103.401	102.033	101.802	103.137	102.258	98.4629	100.062	95.8052	95.8037	96.3546	96.4201	91.0928	90.0203	89.4886	88.8416
582.05	109.702	107.693	106.298	104.248	103.183	102.905	102.402	102.313	102.764	102.689	98.668	100.231	97.8627	96.3689	96.7263	97.133	91.8013	90.9476	90.5546	90.0687
582.94	108.263	105.958	104.818	102.95	103.293	102.597	101.988	101.963	103.4	103.091	99.7788	101.433	97.6771	97.6138	97.6357	97.6306	92.2014	92.5932	90.7233	90.6813
583.97	105.681	104.716	103.773	102.283	102.004	102.326	102.095	102.527	102.444	103.474	101.225	102.469	98.4516	98.1638	98.5461	98.1798	93.6682	93.6908	92.1145	91.2957
585	104.39	104.032	103.722	102.885	102.345	102.224	101.997	102.446	102.519	103.998	101.494	102.917	99.4476	98.989	99.8586	99.6976	94.9356	94.6218	93.0223	91.9526
586.02	102.86	102.452	102.271	103.029	102.684	102.505	102.372	103.049	103.678	105.151	102.348	103.899	101.378	101.132	101.674	101.023	95.4346	95.7239	94.0911	94.2848
587.05	101.258	100.255	100.423	101.182	102.548	102.978	103.158	104.104	104.811	104.274	102.917	104.479	102.371	101.614	102.331	101.902	97.3573	97.3968	95.7961	94.5642
587.94	100.831	99.6669	100.021	101.219	102.149	101.8	103.764	103.737	104.854	105.668	103.317	105.581	103.665	102.354	103.769	102.372	98.6126	98.6559	96.943	96.1582
588.97	98.1026	98.4592	98.9266	101.168	102.327	103.257	104.292	104.418	104.833	106.407	105.447	107.49	104.622	104.45	105.068	103.937	99.6532	99.7191	97.4493	98.0793
590	96.1929	96.8563	98.84	100.582	102.971	104.731	103.772	105.565	105.821	107.544	106.013	108.693	105.517	104.918	105.651	103.955	100.955	100.472	99.4643	98.3266
591.02	95.4851	95.881	97.7382	100.205	102.292	103.582	104.714	106.146	107.542	108.718	106.991	109.639	108.086	106.121	107.222	106.502	102.247	102.046	100.379	100.179
592.05	93.2762	95.1568	96.8066	100.322	102.891	104.223	104.801	106.454	108.005	109.193	108.321	111.386	109.108	107.648	107.737	108.764	103.27	103.003	102.552	101.019
592.94	91.7602	92.9917	96.6774	100.285	102.955	103.585	105.772	107.899	108.237	110.106	109.841	112.251	111.094	109.226	110.502	109.669	104.49	105.327	102.448	102.891
593.97	91.0448	92.6991	96.0778	100.898	103.457	104.588	105.857	107.357	109.458	111.328	110.584	113.855	110.612	111.18	111.53	110.243	106.489	107.045	105.33	104.599
595	90.4787	91.6872	95.265	99.5512	103.266	104.737	106.966	109.175	109.918	112.223	111.663	114.526	112.15	112.287	112.989	111.612	108.174	107.912	106.46	105.237
596.02	88.257	90.8405	94.8757	99.5263	103.351	105.173	107.056	109.447	110.583	113.02	112.965	116.446	113.845	114.427	114.754	113.335	109.541	109.356	108.747	107.043
597.05	87.8412	89.1401	93.9153	99.1736	103.766	106.519	107.663	109.708	111.981	113.925	114.927	117.434	115.379	115.553	115.819	114.873	111.915	111.587	108.682	109.393
597.94	86.3175	88.2591	92.5568	100.223	104.342	106.148	107.686	111.482	112.481	114.896	115.524	119.169	117.366	117.521	117.668	116.616	112.714	112.903	110.961	110.172
598.97	85.3182	87.5125	92.6187	100.047	103.961	106.359	109.547	111.658	113.389	116.838	116.952	119.619	119.017	118.282	119.058	116.877	115.018	114.834	112.477	111.66
600	83.5955	87.0392	92.4133	100.544	104.297	107.241	109.173	112.902	113.868	115.964	118.036	122.965	119.662	120.113	120.732	119.142	116.379	116.005	113.823	114.93
601.02	82.403	85.3623	91.7919	99.9475	105.903	106.797	110.75	113.157	115.127	118.018	120.049	123.248	121.672	121.404	121.457	120.427	117.245	117.563	115.189	115.414
602.05	81.3721	84.7358	90.4496	99.3776	104.584	109.416	111.002	114.031	116.432	118.833	120.378	125.195	123.49	122.998	123.824	121.916	119.694	119.833	117.073	117.423
602.94	79.8016	83.4537	91.4611	98.9379	105.663	108.361	112.183	114.114	116.023	119.817	121.864	126.622	124.378	124.696	124.774	123.387	119.998	121.137	117.824	117.724
603.97	79.0396	83.705	89.9853	99.9278	106.35	109.26	111.652	116.196	117.589	121.144	122.701	128.086	125.101	126.009	126.294	124.417	122.093	122.129	120.572	119.522
605	78.1439	82.42	89.1666	98.9186	105.675	109.313	113.119	116.592	118.591	121.527	124.052	128.962	126.296	127.503	128.339	126.291	123.441	124.425	121.067	121.382
606.02	76.8978	81.4424	88.9019	98.8541	106.448	109.489	113.284	117.435	119.246	121.935	124.461	130.254	128.926	128.806	129.029	127.287	125.277	125.32	123.602	122.132
607.05	75.372	79.9766	89.2429	98.9143	106.955	110.169	113.896	117.366	119.601	124.087	126.512	132.789	129.757	130.795	130.464	128.115	126.205	126.459	125.026	123.659
607.94	74.6396	79.4058	88.2378	98.4782	105.665	109.514	114.085	118.078	120.283	124.705	126.612	132.444	131.293	131.403	131.126	130.085	127.734	127.996	126.322	125.371
608.97	74.4808	78.3198	87.8272	98.6271	107.121	109.345	113.933	117.734	121.187	124.254	127.325	133.787	132.596	132.079	133.245	130.961	128.325	128.759	127.363	126.504
610	73.0319	77.9409	86.8744	98.6201	107.019	110.427	114.807	119.859	121.572	125.786	129.448	135.292	133.104	133.135	133.628	132.437	130.806	131.464	128.537	127.054
611.01	71.3402	76.7519	87.2379	98.4974	106.846	110.781	114.726	118.584	122.104	126.046	129.186	136.2	134.34	134.776	134.814	133.169	130.634	130.768	129.24	128.899
612.02	71.2052	75.6525	85.4494	97.9999	106.824	111.253	115.628	119.166	122.436	126.768	130.64	137.182	135.227	136.367	136.558	133.612	132.612	133.352	131.117	130.307
613.04	70.4173	75.0726	84.8756	97.2379	106.841	111.406	114.984	119.4	122.82	127.518	131.84	137.17	136.655	137.505	135.758	134.045	132.884	134.072	131.067	131.334
614.05	68.7979	75.3297	84.1577	96.5365	106.948	111.442	115.863	119.964	122.45	126.265	132.392	138.209	136.739	137.171	138.433	135.716	133.835	134.545	133.959	132.86
615.07	66.7006	73.8508	83.742	96.9374	105.568	111.228	114.742	119.947	123.825	127.136	132.662	139.252	137.664	137.844	138.051	135.936	135.721	136.22	133.209	132.254
615.94	65.8384	72.6688	83.0229	96.7583	106.371	110.601	114.979	120.435	123.236	126.982	131.609	138	138.039	138.746	139.97	135.27	136.509	135.558	133.542	132.729
616.95	66.2128	71.5397	81.882	96.7481	104.933	109.709	114.479	120.002	122.527	126.785	132.729	139.304	139.032	139.16	139.18	137.019	136.432	136.343	135.126	133.491
617.97	64.6123	71.1596	81.7105	94.8374	105.078	110.116	114.823	119.461	123.347	127.758	132.464	140.076	138.962	139.042	139.851	137.085	137.095	137.169	134.867	133.882
618.98	63.3339	70.252	80.4438	94.1558	105.155	110.311	114.569	120.251	123.271	127.624	133.133	139.87	138.935	139.819	141.167	138.103	137.45	136.749	135.575	135.017
620	62.3455	68.9162	79.8452	94.454	104.283	109.509	114.016	119.1	122.72	128.092	132.937	139.729	138.554	139.548	140.758	137.821	137.755	137.876	136.725	135.026
621.02	61.6193	67.7867	79.3429	94.1838	103.593	108.898	113.811	119.013	122.76	128.043	133.404	140.58	138.523	139.453	139.826	137.539	137.416	138.936	135.733	135.54
622.05	60.546	67.2409	77.9855	92.9018	103.282	109.33	113.725	119.265	122.785	127.225	133.245	140.372	139.343	139.955	141.005	136.957	138.444	139.008	135.479	135.151
622.94	59.929	66.3191	77.7807	91.9485	102.148	107.9	112.988	118.174	121.891	127.062	131.543	139.71	139.509	141.147	140.653	136.984	138.777	137.623	136.016	135.393
623.97	58.2869	65.0406	76.3643	91.2612	102.038	106.864	112.866	118.015	122.367	126.501	133.191	138.453	139.499	139.714	139.419	137.391	137.874	138.812	136.261	135.797
625	57.3692	64.3179	75.0084	91.4342	101.435	107.095	111.594	117.42	120.339	126.129	131.442	138.821	138.651	140.084	139.708	137.45	137.389	138.418	135.671	135.706
626.02	56.1793	62.3181	74.1249	89.598	99.604	105.278	110.766	117.713	120.538	124.402	131.649	137.291	137.948	139.257	138.791	135.141	137.063	137.533	135.507	135.566
627.05	54.8719	62.2254	73.2932	87.8532	97.6712	104.918	109.431	115.517	119.863	124.746	130.557	136.92	138.01	139.358	139.411	135.36	137.251	137.659	135.421	134.037
627.94	54.155	60.9539	73.0402	89.2627	98.5199	104.903	109.718	114.602	118.559	123.802	129.555	136.721	137.591	137.012	137.972	135.104	136.082	137.173	134.498	134
628.97	52.6678	59.9264	71.3935	87.4508	98.2308	102.548	108.883	114.846	117.617	121.846	127.905	136.554	135.692	136.884	137.454	134.611	135.455	135.274	133.745	133.827
630	51.7982	59.4081	70.7897	85.6161	97.2191	101.94	106.464	112.185	116.152	121.387	127.935	134.456	134.415	135.49	136.809	132.942	135.514	134.638	133.941	132.023
631.01	50.2958	57.6966	69.5284	84.579	94.3921	100.931	106.848	110.465	114.976	119.649	127.316	133.883	134.629	134.56	135.423	131.322	134.193	133.093	132.444	132.18
632.02	49.9509	56.8704	68.2806	83.9596	94.6955	100.211	104.567	111.168	113.167	118.505	125.384	131.959	131.97	134.681	134.426	130.969	133.436	133.957	132.048	130.814
633.04	48.6353	55.4326	67.575	82.7315	92.8855	98.5231	104.668	109.244	112.805	118.618	124.648	130.889	131.734	132.7	133.217	130.603	131.416	131.645	130.913	130.375
634.05	47.6929	55.0051	66.5728	80.7335	91.4169	96.5842	101.753	108.302	111.998	116.349	122.429	129.853	130.564	131.481	132.801	129.479	130.793	131.021	128.899	128.885
635.07	45.9092	53.458	65.1455	79.9176	90.5761	96.0681	101.683	106.365	109.308	114.766	121.97	128.541	128.506	130.509	129.938	128.15	129.546	129.937	128.083	127.25
635.94	45.6564	52.7211	64.0505	79.225	89.2357	95.6347	99.5617	106.171	108.401	114.049	120.612	127.77	127.738	130.164	129.345	126.759	129.647	128.527	125.885	126.874
636.95	44.7918	51.4146	62.4987	77.6872	87.6265	93.0992	99.0424	103.717	107.039	112.654	117.445	126.463	125.741	127.44	127.905	126.299	126.836	127.205	125.33	125.451
637.97	43.8431	50.2737	62.4655	76.5576	87.3121	92.2382	96.8686	102.636	105.625	111.659	117.279	124.85	124.823	126.275	127.633	123.025	125.199	125.788	124.418	123.49
638.98	43.0454	49.4748	60.9419	75.9766	86.5018	90.1849	96.1079	100.381	104.106	109.431	115.757	122.628	123.539	124.643	123.793	121.684	124.231	125.106	122.76	123.076
640	41.5833	48.1433	58.8652	73.7745	83.4821	88.4384	93.716	99.2058	102.513	108.231	114.521	120.695	121.74	122.876	123.963	119.456	121.684	122.772	120.89	120.575
641.01	40.8143	47.0593	58.5203	73.0207	82.366	87.5429	92.9952	97.0825	100.514	106.005	111.942	119.117	120.115	121.463	121.011	118.246	120.922	120.748	118.971	119.228
642.02	39.6361	46.0172	57.2437	71.317	81.2088	85.1467	91.3661	96.1771	99.0423	104.343	110.809	116.913	118.357	118.734	120.261	116.23	118.925	119.46	118.356	117.373
643.04	38.8504	45.3516	55.6123	70.0271	79.9875	85.1891	89.9603	93.8615	97.2191	102.356	109.433	115.303	116.608	117.503	117.941	114.708	117.115	117.656	116.543	115.995
644.05	37.7397	44.4671	55.0302	67.7606	78.6516	83.0394	88.2004	92.2578	96.1962	100.423	107.177	112.728	113.329	115.405	115.954	113.221	115.607	116.29	113.083	113.966
645.07	36.4558	42.8737	53.8574	67.2173	75.8929	81.6451	86.0893	90.9642	93.8734	98.7527	105.671	110.794	112.39	112.941	113.877	110.589	113.307	114.218	112.958	112.673
645.94	36.2836	42.5177	52.731	66.6765	75.6411	80.3571	85.2597	90.3764	93.6738	97.5678	103.765	109.933	110.534	112.205	111.797	110.258	111.701	112.264	111.044	110.087
646.95	35.8708	41.0234	51.872	65.5798	73.8626	78.5932	83.4671	87.8917	90.9424	94.4467	101.64	107.293	109.172	110.391	110.255	106.808	110.634	110.845	108.849	108.941
647.97	33.9507	39.8746	50.3291	63.2186	71.9355	76.759	81.4377	85.4911	89.1964	93.6723	100.772	105.688	106.56	108.243	108.361	105.126	107.429	107.959	106.437	106.628
648.98	33.2027	39.5431	48.7947	61.7537	70.3324	74.8306	80.2215	83.4601	87.6651	91.6969	98.0171	103.828	104.608	105.553	105.179	103.178	105.172	106.028	104.638	104.245
650	32.4577	38.5247	48.2269	60.0031	68.9185	74.0151	78.1498	82.4556	84.9479	89.8894	96.3157	102.091	102.551	103.446	103.558	100.754	103.715	104.596	103.461	102.1
651.01	31.4191	37.5135	47.2138	58.8856	67.6412	72.4301	75.8402	80.4465	83.4106	88.3465	93.7831	99.3138	100.068	101.436	102.144	98.9299	102.087	102.154	101.138	100.515
652.02	31.1447	36.7721	45.9384	57.7023	66.3486	70.4233	75.65	78.9611	81.919	86.3673	91.9543	97.9552	99.3218	99.1747	99.5736	97.548	100.176	100.031	99.2862	98.4575
653.04	30.2247	35.6198	44.7187	56.4889	64.5656	68.7865	73.1005	76.8428	80.0446	84.0622	90.2492	95.3101	97.092	97.3645	98.1037	95.5615	97.5828	98.4348	97.2884	96.1372
654.05	28.9538	34.349	43.6332	54.6255	63.6003	67.4007	71.8063	75.3894	78.841	82.2072	87.398	93.1139	93.9718	94.5778	94.8753	91.9922	95.2523	95.8082	94.8412	94.2219
655.07	28.1978	33.8581	42.5953	53.8937	61.7848	65.7537	70.4509	73.9903	76.6739	80.6445	86.7615	91.1427	92.6753	92.942	93.4937	90.7948	93.7517	93.9293	92.6247	92.4371
655.94	27.4593	32.9119	41.8781	52.3775	60.5681	64.4653	68.3957	71.8256	74.7335	78.765	84.6165	88.4008	90.7808	91.4242	91.6851	88.9727	91.4974	91.8082	90.228	90.8239
656.95	26.9478	32.3001	40.6726	51.201	58.8272	62.9806	66.723	70.5451	73.2627	76.955	82.4196	86.5244	88.7837	89.3054	88.798	87.3636	88.5229	89.8241	88.6077	89.3169
657.97	25.8792	30.7398	39.3583	50.3765	57.4596	61.0614	64.7382	68.3484	71.7078	74.2806	79.6123	85.0685	86.3339	87.2957	86.9657	84.6064	88.0735	88.3263	87.0514	86.1336
658.98	25.548	30.0298	38.4461	48.392	55.7688	59.5272	63.2126	67.2936	69.1518	72.5513	78.4876	83.1615	83.8227	84.3934	84.4217	82.6089	85.13	85.6767	84.6804	84.2577
660	25.0154	29.4022	37.6974	47.6873	54.2096	58.6352	61.6182	65.4085	67.2253	71.4308	76.5004	81.241	82.7001	83.4198	82.9198	80.3881	83.3855	84.0469	82.7221	82.9452
661	24.0995	28.7579	36.0371	46.1548	53.5658	56.9778	60.6127	64.3077	66.1888	69.4589	74.7471	79.5855	79.9647	81.6649	81.4655	79.0739	81.0539	81.5714	80.8712	80.4829
662	23.1177	27.8152	35.8165	45.4382	51.2929	55.5364	58.632	62.9276	64.8502	67.8495	72.929	77.1857	78.4836	79.0948	79.5029	76.8065	79.885	80.1117	78.0511	78.5254
663	22.7907	27.2929	34.3793	43.3922	50.0758	53.9123	57.6754	60.2369	62.6787	65.472	70.9493	74.9312	75.8273	76.3984	76.7998	74.8862	76.7607	76.9346	76.5211	75.8269
664	21.9814	26.3438	33.1804	42.9385	49.4042	52.5591	55.9541	58.8795	60.9801	64.6632	69.8412	72.7978	74.2113	75.5296	75.7516	72.9002	75.0915	75.7568	75.5222	75.2235
665	21.8289	25.9732	32.7715	42.1916	48.3481	51.4699	54.9926	57.2954	60.1705	63.071	67.4577	71.7409	72.5513	73.6821	73.9539	71.2742	74.2503	74.3495	73.8167	73.4256
666	20.8355	25.0369	32.0615	40.86	46.6403	50.1493	53.4286	55.8941	57.7808	61.7263	65.7766	70.015	70.3666	71.4188	71.7455	69.8161	72.1302	72.7733	71.6298	71.0326
667	20.4174	24.7526	31.1732	39.7474	44.6274	48.4761	51.4057	53.9619	56.521	59.8279	63.8888	68.1487	69.0385	69.9719	70.2667	68.4237	69.9576	70.7538	70.0254	69.0958
668	19.7897	23.6495	30.1591	38.8049	44.1573	47.5358	50.1417	52.2356	55.0468	58.6018	62.7757	66.3467	66.6694	67.7756	68.057	66.5359	68.4579	68.899	68.2879	67.6458
669	19.3184	23.3108	29.9654	37.5829	43.937	46.1945	49.6004	51.9733	53.6706	56.4618	60.9695	65.1161	65.7388	65.8687	66.8406	64.6585	66.3197	66.2514	66.9452	66.207
670	18.6601	22.2846	28.7354	35.7326	41.5698	44.8956	48.107	50.6138	52.6607	55.3946	59.2698	63.0358	63.7411	64.6206	65.333	62.7613	64.7271	65.2333	64.5659	63.899
671	18.0638	21.6528	28.0054	34.9774	41.0508	43.5269	46.7911	49.319	50.9645	53.5085	57.4937	60.9558	62.4967	62.3912	63.226	61.3785	63.1867	63.7224	61.6695	61.9947
672	17.8252	21.1579	27	34.1579	39.3891	42.3165	45.8122	46.9187	49.456	51.943	56.1432	59.3725	60.7204	60.7034	61.0518	58.7242	61.1021	61.221	60.7407	60.8042
673	17.062	20.5756	26.5537	33.1305	38.4551	41.5323	43.8366	46.2182	48.3412	51.2362	55.2743	57.6377	58.6923	59.1951	59.0998	57.6263	59.4139	59.9989	59.7902	59.1517
674	16.912	19.9628	26.0796	32.7891	37.4821	40.3222	42.932	45.1075	47.5346	49.4376	53.2778	56.5438	57.0308	57.4534	58.3242	56.1405	58.3613	58.4233	57.8363	57.6369
675	16.2911	19.4949	24.8496	31.796	36.3067	38.7965	41.4646	43.9826	45.7741	47.8299	51.7659	54.8154	55.7235	55.8719	56.5225	54.7982	56.5693	56.8305	56.3112	56.6389
676	15.7637	18.8538	24.0046	30.5827	35.6707	38.1565	40.8204	42.5831	44.925	46.9038	50.4768	53.4842	53.9151	54.9373	54.9573	53.0671	54.5516	55.1746	54.6461	54.5502
677	15.1269	18.223	23.4883	29.8971	34.0138	36.9348	39.8697	41.8656	42.9821	45.5144	48.5368	51.8817	52.5277	52.6316	53.4648	52.034	53.2958	53.3812	53.3763	52.554
678	14.8221	17.3875	22.3738	29.0601	33.1051	35.6016	38.0029	39.8845	42.2934	43.7441	47.1818	50.2745	50.9772	51.281	51.4088	49.9596	51.6553	51.7722	51.2484	51.4341
679	14.3408	17.2498	21.8819	27.9063	32.5214	34.6024	36.8489	38.8797	40.5772	42.4078	45.5167	48.6271	49.5036	49.2573	49.6595	49.0663	50.5093	50.4899	49.7004	50.0063
680	14.2732	16.7471	21.0211	27.1722	31.2382	33.5682	35.7312	37.8612	38.8961	41.4908	44.5497	46.9643	48.0415	48.1919	48.7309	47.0917	49.0841	49.2977	48.6431	48.3117
681	13.6284	15.9571	20.3904	26.2664	30.2373	32.7711	34.6073	36.413	38.1442	39.7432	43.2262	46.1821	46.3438	47.4914	47.1774	45.7171	47.111	47.7016	46.836	46.7516
682	13.3408	15.4407	20.3048	25.4263	29.9483	31.8295	34.1907	36.1902	37.1876	38.7778	42.2721	44.8237	45.3692	45.8322	45.8931	44.2045	45.3157	46.5102	45.7492	46.0889
683	12.6936	15.2554	19.9055	24.9017	28.7683	31.251	33.3014	34.5919	36.3694	37.6508	40.9854	42.8302	44.1627	44.5639	44.9504	43.53	45.2308	45.1322	44.8992	44.4634
684	12.3335	14.6067	19.0516	24.1484	28.0462	29.9786	32.728	33.9546	35.6985	37.3894	40.11	42.7868	43.0276	43.7408	43.7926	42.7957	43.9981	44.3136	43.9793	43.4194
685	12.1458	14.2795	19.0061	23.5753	27.4428	29.8883	31.9708	33.1959	34.3334	36.3147	39.1576	41.6628	42.245	42.496	42.4832	41.2398	43.1399	43.3471	42.5913	42.1041
686	11.812	14.2857	18.0681	23.1464	26.9937	28.4744	30.7928	32.029	33.8677	35.1597	38.4491	40.5333	41.3472	41.7851	41.9019	40.697	41.8072	41.9057	41.4863	41.2609
687	11.2229	13.7117	18.1029	22.7995	25.8792	28.1066	30.3413	31.5495	32.6343	34.5823	37.6993	39.829	39.6339	40.6776	40.386	39.3238	40.369	41.6975	40.5873	40.478
688	11.2805	13.4579	17.5972	22.3597	25.734	27.5119	29.0597	30.8021	32.478	33.7922	36.8716	38.4704	38.9312	39.7699	40.1167	38.2045	40.3271	40.509	39.6916	40.1432
689	11.1911	13.4126	17.0697	21.9762	25.5359	26.7763	29.0318	30.6755	31.4984	33.0355	35.9016	38.0194	38.5646	39.1783	39.3361	38.1568	39.3947	39.5757	39.713	38.9964
690	11.0917	13.1835	16.4993	21.4094	24.4403	26.1065	28.4384	29.6754	30.9622	32.1247	35.1596	37.0103	37.3028	38.25	38.7443	37.1349	38.8101	38.9717	38.7205	37.9978
691	10.6189	12.6914	16.158	20.931	24.317	25.861	27.8053	28.9155	30.5301	32.069	34.5988	36.2545	36.6424	37.2069	37.7684	36.3941	37.7199	38.1906	38.0776	37.2584
692	10.4688	12.2769	16.1591	20.5286	23.397	25.3836	27.0273	28.1168	29.8784	31.2054	34.0112	35.4227	36.7428	36.7891	36.8518	35.9573	36.8228	37.6116	36.2923	36.4263
693	10.3939	11.8658	15.9598	20.3325	23.4119	24.825	26.1816	28.1812	29.1397	30.6671	33.09	34.9895	35.7825	36.0814	36.1757	34.53	36.5433	36.5686	36.5178	36.0794
694	9.59634	11.6946	15.4993	19.7979	22.8853	24.3882	26.2329	27.3579	28.5997	29.9083	31.8756	34.0736	34.2388	35.2561	35.0338	33.9353	35.8794	35.3513	35.0519	34.9203
695	9.89112	11.4649	15.1002	19.1281	21.8816	24.1092	25.5772	26.3683	27.6328	28.7576	31.7452	33.4541	33.7674	34.3029	34.429	33.3975	34.3255	34.1671	34.623	34.3024
696	9.49451	11.1218	14.7288	18.5635	21.3743	22.9707	24.4622	26.1794	27.0546	28.8438	31.2361	32.5628	33.0019	33.1178	33.5964	32.6049	33.519	34.016	33.8478	33.5868
697	9.15255	11.2317	14.4934	18.3193	21.3939	22.4478	24.3334	25.4489	26.4592	27.7728	29.9128	31.7442	32.1784	32.689	32.6332	31.9976	33.1641	33.8539	32.9081	33.1049
698	8.97166	10.759	14.1727	17.8433	20.6836	22.2543	24.2453	24.7535	25.8926	27.6111	29.9554	31.0435	31.3241	32.0882	32.5291	31.0093	32.4037	32.8451	32.4367	32.4017
699	8.767	10.37	13.8042	17.4142	20.3538	21.8563	23.1049	23.5835	25.1941	26.7319	28.8629	30.3098	30.7755	31.4596	31.0112	30.3889	31.8841	31.8157	31.6533	31.3638
700	8.69698	10.2458	13.0512	17.2658	19.7225	20.9668	22.6147	23.8145	24.8939	26.1682	28.1454	29.54	30.3259	30.9473	30.8782	29.8624	30.946	31.3592	30.291	30.432
701	8.44161	9.8562	13.1298	17.0147	19.5272	20.9136	22.4637	23.4642	24.3263	25.6006	27.0454	28.8496	29.0931	29.8142	29.6054	29.0248	30.1635	29.9005	29.739	29.7734
702	8.31457	9.74746	12.7934	15.8864	18.7705	20.4061	22.1847	22.3161	23.6278	24.2679	26.5414	28.0665	28.698	28.9837	28.9155	28.2142	29.3772	29.9592	29.324	28.8081
703	7.90303	9.29616	12.3639	15.6663	18.4177	19.6373	20.5684	21.8543	23.2404	24.27	25.8931	27.9308	28.1066	28.4395	28.6331	27.7222	28.7646	28.7265	28.836	28.0014
704	7.8378	9.28121	12.0687	15.5745	17.774	18.7835	20.8821	21.3586	22.4858	23.2057	25.3622	26.4272	27.3082	27.1489	27.423	26.9249	27.9107	28.3606	27.5094	27.2392
705	7.93402	8.84023	11.8651	15.3051	17.3417	18.5631	20.3507	20.8318	22.125	22.6068	24.9826	26.1843	26.7738	27.0938	27.3168	26.1456	27.3005	27.3257	27.2445	27.2071
706	7.62603	8.61492	11.8245	14.6784	16.8741	18.4194	19.6427	20.6292	21.2855	22.7359	24.5277	25.5029	25.9237	26.5759	26.4043	25.8252	26.4907	26.7686	26.7287	26.7116
707	7.17846	8.52234	11.1781	14.4088	16.6235	17.7697	19.0694	20.0566	20.8629	22.0557	23.9755	25.2155	25.2251	25.7507	25.6971	25.0098	25.7112	26.5155	26.1134	25.8247
708	7.01676	8.34181	10.8343	13.9076	16.3001	17.4053	18.4951	19.8946	20.5582	21.387	23.1199	24.7887	24.8652	25.0388	25.2868	24.6211	25.4016	25.5034	24.9016	25.2633
709	6.9817	8.23488	10.62	13.3448	15.2315	16.8475	18.1086	19.0953	19.4949	20.9857	22.2742	23.7207	24.1146	24.6086	24.9887	23.7257	24.8383	24.83	24.4897	24.5119
710	6.7477	7.94611	10.4266	13.3586	15.5896	16.4245	18.0853	18.4742	19.6351	20.2283	22.0381	22.9649	23.5847	24.0064	23.7481	23.1602	24.1979	24.5929	24.0659	23.6877
710.98	6.52146	7.60032	9.97659	13.2811	14.9003	16.0138	17.2928	18.1614	18.8907	19.9041	21.0802	22.5357	22.9338	23.0938	23.076	23.0827	23.6943	23.6265	22.9971	23.3749
711.97	6.60197	7.499	9.8345	12.3529	14.7666	16.1439	16.6846	17.3005	18.7198	19.3286	20.873	22.3993	22.0611	22.7413	22.6287	22.3828	23.1991	23.1769	22.6173	22.7953
712.95	6.39221	7.57127	9.59425	12.2404	14.1566	15.3947	16.5181	17.3631	17.9347	18.7371	20.4675	21.0053	21.5842	22.0989	22.4699	21.5397	22.1142	22.6512	22.5414	22.1831
713.94	6.0081	7.29435	9.21683	12.3084	13.9522	14.7264	15.9785	17.1299	17.4184	18.1076	20.0711	21.1586	21.535	21.8191	21.7945	21.0787	21.2535	21.7405	21.9602	21.4814
715.07	6.0834	7.01673	9.04949	11.8414	13.3949	14.6084	15.7155	15.8431	16.9344	17.8708	19.2208	20.6162	20.7061	20.7815	21.0696	20.5574	21.0088	21.4629	21.2235	21.2694
716.05	5.8247	6.95575	8.917	11.2348	13.3844	14.194	15.2909	15.9525	16.1815	17.7275	19.0134	20.2654	20.1845	20.7706	20.9771	19.7916	20.4524	20.8832	20.4782	20.4915
717.04	5.84814	6.70008	8.82895	10.98	12.7848	13.5317	15.1342	15.5933	16.2067	17.0239	18.4317	18.9715	19.7994	20.2264	19.5849	19.391	20.1952	20.2575	20.1434	20.1837
718.02	5.74013	6.7066	8.4301	10.8559	12.6217	13.5611	14.5866	14.5939	15.6461	16.234	18.1313	19.0061	19.0269	19.2044	19.3123	18.8753	19.4599	20.2162	19.477	19.5701
719.01	5.39353	6.34677	8.30972	10.6227	12.2308	13.1324	14.2029	15.1122	15.4628	15.9982	17.2414	18.2958	18.6569	18.7131	18.6139	18.76	19.3984	19.1338	18.7149	19.1604
720	5.3031	6.23602	7.9857	10.3271	11.7553	12.7786	13.9862	14.2552	15.2489	15.605	16.998	18.1015	18.0107	18.435	18.3443	18.0494	18.5396	18.5326	18.3879	18.3407
720.98	5.00569	5.87703	7.74063	9.98383	11.5068	12.5495	13.2682	14.1239	14.0292	15.1347	16.8455	17.4509	17.5658	17.8632	18.3853	17.3639	18.0851	18.733	18.3025	17.7261
721.97	5.19929	6.18881	7.76947	9.68768	11.5668	12.0914	13.0507	13.5138	13.9231	15.0822	16.0708	16.8156	17.5013	17.4133	17.9923	17.0136	17.892	17.9758	17.1911	17.2533
722.95	5.18973	5.85361	7.75498	9.5524	11.0336	11.7884	12.634	13.3616	14.0748	14.3101	15.5844	16.6513	16.4896	16.8031	17.3381	16.4641	17.1751	17.406	17.1415	16.6705
723.94	4.81575	5.60048	7.355	9.34775	10.8627	11.188	12.2525	12.8683	13.3942	14.2315	15.5258	16.0722	16.0529	16.7755	16.4174	16.175	16.8227	17.1993	16.6609	16.7119
725.07	4.79492	5.37391	7.18679	9.19607	10.279	11.0829	11.8213	12.2386	13.1635	13.5306	14.8636	15.6622	15.4921	16.2126	16.1625	15.6759	16.2749	16.3922	16.3736	16.2164
726.05	4.45465	5.23344	6.86435	8.48185	9.96501	10.5502	11.7136	12.079	12.8946	13.2812	14.0719	14.9156	15.6127	15.4253	15.5559	15.1946	15.6348	16.2267	16.1256	15.7279
727.04	4.54892	5.03114	6.6873	8.40292	9.651	10.4485	11.1824	11.7625	11.9875	12.8909	14.2471	14.7147	14.9243	15.0875	14.9221	14.4371	15.2317	15.0493	15.0126	14.9953
728.02	4.07772	4.80739	6.52668	8.49751	9.35538	10.3169	11.1044	11.2801	11.9029	12.2144	13.7406	14.3708	14.436	14.4427	14.8709	14.509	14.5855	15.0971	14.5681	14.8164
729.01	3.97781	4.7337	6.34055	7.95166	9.20421	9.90026	10.7283	11.1781	11.5459	12.017	12.9533	13.9547	13.6021	14.1491	14.182	14.1454	14.4775	14.6169	14.3417	14.6805
730	3.92273	4.65712	6.14509	7.75071	8.9992	9.61488	10.2033	10.8318	11.1012	11.6385	12.7478	13.6795	13.3157	13.9522	13.8873	13.6052	13.9142	14.1648	13.9222	13.6579
730.98	3.94532	4.47425	5.95296	7.65686	8.62502	9.32315	10.1051	10.3056	10.6405	11.461	12.3263	12.7466	13.0106	13.5296	13.7121	13.4688	13.5109	13.8333	13.4136	13.5644
731.97	3.62006	4.33402	5.74444	7.31167	8.5217	9.00353	9.56233	10.1038	10.5463	10.9557	11.566	12.4202	12.9031	12.8186	12.9335	12.7166	13.2677	13.1374	12.9974	13.3079
732.95	3.88634	4.26722	5.72356	6.92705	8.48359	8.72458	9.4379	9.73482	10.1542	10.7627	11.8819	12.3256	12.7209	12.8092	12.8168	12.3245	12.6356	12.8522	12.5389	12.9566
733.94	3.63114	4.07669	5.60632	7.12188	7.86446	8.4714	9.09139	9.56693	9.89285	10.4404	11.3023	11.7545	11.9972	12.6014	12.1452	12.0268	12.3841	12.9751	12.2167	12.2076
735.07	3.69981	3.96975	5.33265	6.87072	7.74061	8.11724	9.07172	9.15801	9.61358	10.2613	11.0524	11.6467	11.88	11.9619	11.7018	11.6171	12.3389	12.3727	12.2756	11.9726
736.05	3.52128	3.99206	5.19312	6.35514	7.50888	7.97598	8.76219	9.15208	9.39777	9.88366	10.5903	11.316	11.4601	11.4535	11.9309	11.2485	11.5842	12.0445	11.7409	11.4106
737.04	3.49873	3.92805	5.06943	6.52464	7.15136	7.58879	8.15249	8.89693	9.25541	9.4808	10.2784	11.3792	11.3295	11.4153	11.2416	11.0435	11.3321	11.7464	11.5663	10.9201
738.02	3.28819	3.85063	4.81185	6.37541	7.35611	7.52488	8.06268	8.45138	9.09658	9.32976	10.0653	10.5617	10.9606	10.7655	11.1507	10.9474	11.0483	11.3893	11.247	10.9805
739.01	3.34487	3.62651	4.89082	6.08426	6.96558	7.41076	8.28168	8.31005	8.63711	9.23419	9.93136	10.4721	10.5896	10.9757	10.6295	10.8505	10.5224	10.8827	11.0099	10.6816
740	3.26196	3.65516	4.7034	5.89481	6.65	7.29843	7.72193	8.02983	8.34681	8.86576	9.75024	10.3053	10.246	10.1893	10.4086	9.96685	10.2747	10.5362	10.4355	10.2916
740.98	2.91197	3.54944	4.36732	5.8438	6.73328	7.10723	7.71605	7.8266	8.2074	8.4805	9.38735	9.73912	10.0924	10.1531	9.99188	9.86236	10.0138	10.4543	10.4183	10.1515
741.97	2.83624	3.5184	4.33983	5.68732	6.27648	6.93308	7.22476	7.88568	8.1196	8.49915	9.00105	9.578	9.66279	9.95869	10.1056	9.71039	9.8361	10.4106	9.72076	9.98349
742.95	2.98526	3.42875	4.23405	5.43126	6.33489	6.60083	7.37659	7.3375	7.6046	7.97801	9.02387	9.33808	9.44885	9.52108	9.60819	9.28593	9.42346	9.8432	10.0608	9.70966
743.94	3.00697	3.40934	4.0103	5.33356	6.15543	6.70641	7.04358	7.03969	7.81953	7.89594	8.64731	8.86559	9.2014	9.23113	9.52624	8.85853	9.20407	9.59117	9.50747	9.12593
745.07	2.88538	3.18951	3.9413	5.11568	5.76788	6.39783	6.67363	7.10008	7.33863	7.86307	8.33385	8.71807	9.17966	8.93676	8.93572	8.86752	9.24252	9.10985	9.27116	9.07297
746.05	2.87624	3.14589	4.04967	4.96508	5.59775	6.04411	6.70393	6.75019	7.15201	7.4668	7.79263	8.30561	8.8263	8.71736	8.8109	8.60238	8.89429	9.06571	8.983	8.63856
747.04	2.66759	3.04542	3.88058	4.8575	5.62875	6.0779	6.23712	6.54345	6.83798	7.48614	7.75449	8.33174	8.57264	8.59235	8.4797	8.24409	8.6117	8.68839	8.84704	8.62298
748.02	2.69012	3.03657	3.75419	4.83783	5.45238	5.89762	6.29319	6.34761	6.78683	7.0975	7.72886	8.20231	8.17842	8.25436	8.34703	8.13592	8.46112	8.6176	8.59078	8.29731
749.01	2.43155	2.93048	3.63644	4.57338	5.20103	5.53622	5.97428	6.45748	6.33176	6.90555	7.21663	7.71295	7.84738	8.06374	8.08544	7.93192	8.23045	8.41723	7.91443	8.17317
750	2.57287	2.76619	3.54519	4.49948	5.28722	5.52504	5.83194	6.28081	6.72599	6.83712	7.2833	7.75506	7.8193	7.86969	7.79013	7.42123	8.18466	7.88624	8.05681	7.71925

## Sheet: Figure 2d
UV Irradiation time (s)	Emission intensity (@520 nm)	Emission intensity (@610 nm)
0	249.48	62.3455
2	237.363	68.9162
4	220.107	79.8452
6	200.019	94.454
8	186.535	104.283
10	181.054	109.509
12	174.837	114.016
14	167.509	119.1
16	164.23	122.72
20	161.652	128.092
24	149.801	132.937
30	146.507	139.729
34	139.666	138.554
40	138.567	139.548
44	138.833	140.758
50	139.417	137.821
60	130.386	137.755
70	129.945	137.876
80	128.946	136.725
90	127.868	135.026

## Sheet: Figure 2e
UV/VIS cycling	Emission intensity (@520 nm)	Emission intensity (@610 nm)
UV	409.597	77.6103
VIS	109.871	194.537
UV	392.33	58.4699
VIS	123.95	187.682
UV	383.103	56.6928
VIS	128.971	179.78
UV	375.94	53.4066
VIS	143.09	170.55
UV	375.407	51.1378
VIS	158.405	161.843
UV	393.464	43.4679
VIS	177.266	140.54

## Sheet: Figure 3a
N1		N2		N3		N4		N5
Time (ns)	Normalized counts	Time (ns)	Normalized counts	Time (ns)	Normalized counts	Time (ns)	Normalized counts	Time (ns)	Normalized counts
0	0	0	0	0	0	0.1	0.000295515	0	0
0.025	0.01007	0.025	0.00719	0.025	0.00256	0.125	9.49868e-05	0.025	0.01848
0.05	0.00882	0.05	0.00806	0.05	0.00295	0.15	0.000411609	0.05	0.01555
0.075	0.00976	0.075	0.00838	0.075	0.00284	0.175	3.16623e-05	0.075	0.01816
0.1	0.00906	0.1	0.00719	0.1	0.00339	0.2	0.000411609	0.1	0.01576
0.125	0.01049	0.125	0.00743	0.125	0.00312	0.225	0.00023219	0.125	0.01527
0.15	0.00951	0.15	0.00667	0.15	0.0026	0.25	0.000295515	0.15	0.01647
0.175	0.00843	0.175	0.00876	0.175	0.00259	0.275	0.000274406	0.175	0.01714
0.2	0.00854	0.2	0.00696	0.2	0.00295	0.3	1.05541e-05	0.2	0.01841
0.225	0.00927	0.225	0.00798	0.225	0.0033	0.325	0.00028496	0.225	0.01756
0.25	0.00871	0.25	0.00656	0.25	0.00277	0.35	2.11082e-05	0.25	0.01689
0.275	0.01021	0.275	0.0069	0.275	0.00327	0.375	0.000168865	0.275	0.01612
0.3	0.00917	0.3	0.00708	0.3	0.00337	0.4	7.38786e-05	0.3	0.01781
0.325	0.00861	0.325	0.0065	0.325	0.00296	0.425	0.000337731	0.325	0.01749
0.35	0.00951	0.35	0.0076	0.35	0.00291	0.45	0.000369393	0.35	0.01679
0.375	0.0084	0.375	0.00734	0.375	0.0028	0.475	0.000443272	0.375	0.01746
0.4	0.00784	0.4	0.00705	0.4	0.00307	0.5	0.000369393	0.4	0.01569
0.425	0.01073	0.425	0.00763	0.425	0.00265	0.525	0.00017942	0.425	0.01516
0.45	0.00979	0.45	0.00711	0.45	0.00315	0.55	0	0.45	0.01756
0.475	0.00889	0.475	0.00722	0.475	0.00298	0.575	0.000211082	0.475	0.01869
0.5	0.01042	0.5	0.00748	0.5	0.0029	0.6	0.000379947	0.5	0.01749
0.525	0.00697	0.525	0.00745	0.525	0.00281	0.625	0.000527704	0.525	0.01703
0.55	0.01	0.55	0.00774	0.55	0.00302	0.65	0.00247	0.55	0.01605
0.575	0.00955	0.575	0.0067	0.575	0.00252	0.675	0.01018	0.575	0.01615
0.6	0.00938	0.6	0.00647	0.6	0.00279	0.7	0.03581	0.6	0.01693
0.625	0.00871	0.625	0.00734	0.625	0.00308	0.725	0.0927	0.625	0.01464
0.65	0.01073	0.65	0.00992	0.65	0.00488	0.75	0.17859	0.65	0.01665
0.675	0.01868	0.675	0.01723	0.675	0.01117	0.775	0.28918	0.675	0.02
0.7	0.04353	0.7	0.04215	0.7	0.03409	0.8	0.40738	0.7	0.03223
0.725	0.09184	0.725	0.08882	0.725	0.08439	0.825	0.52053	0.725	0.06217
0.75	0.16294	0.75	0.16533	0.75	0.16807	0.85	0.61203	0.75	0.11497
0.775	0.25376	0.775	0.252	0.775	0.26367	0.875	0.69722	0.775	0.18109
0.8	0.34762	0.8	0.35201	0.8	0.37233	0.9	0.77633	0.8	0.26569
0.825	0.44103	0.825	0.43726	0.825	0.48386	0.925	0.83447	0.825	0.34765
0.85	0.52429	0.85	0.52523	0.85	0.56923	0.95	0.88895	0.85	0.42672
0.875	0.59881	0.875	0.60439	0.875	0.65289	0.975	0.93737	0.875	0.49862
0.9	0.67127	0.9	0.67673	0.9	0.72503	1	0.96471	0.9	0.57222
0.925	0.74404	0.925	0.74226	0.925	0.7883	1.025	0.98402	0.925	0.64159
0.95	0.80573	0.95	0.8003	0.95	0.85229	1.05	0.99861	0.95	0.69717
0.975	0.84076	0.975	0.84934	0.975	0.89565	1.075	1	0.975	0.74862
1	0.88558	1	0.87809	1	0.93702	1.1	0.99839	1	0.8023
1.025	0.91614	1.025	0.91832	1.025	0.95471	1.125	0.99075	1.025	0.84123
1.05	0.95155	1.05	0.93271	1.05	0.98074	1.15	0.98994	1.05	0.87932
1.075	0.97139	1.075	0.95962	1.075	0.98823	1.175	0.96963	1.075	0.9003
1.1	0.98874	1.1	0.95977	1.1	0.99977	1.2	0.95135	1.1	0.9283
1.125	0.98592	1.125	0.9821	1.125	0.99675	1.225	0.93534	1.125	0.94301
1.15	0.99916	1.15	0.99959	1.15	1	1.25	0.91848	1.15	0.96279
1.175	1	1.175	1	1.175	0.98719	1.275	0.892	1.175	0.97009
1.2	0.9977	1.2	0.97958	1.2	0.97741	1.3	0.87083	1.2	0.97486
1.225	0.98484	1.225	0.98706	1.225	0.96568	1.325	0.84997	1.225	0.98381
1.25	0.99955	1.25	0.979	1.25	0.95955	1.35	0.82528	1.25	1
1.275	0.97902	1.275	0.97273	1.275	0.94807	1.375	0.8025	1.275	0.99288
1.3	0.98027	1.3	0.96081	1.3	0.91906	1.4	0.7786	1.3	0.98607
1.325	0.96403	1.325	0.95432	1.325	0.90625	1.425	0.76455	1.325	0.99111
1.35	0.95556	1.35	0.9524	1.35	0.89157	1.45	0.7408	1.35	0.98974
1.375	0.95159	1.375	0.93245	1.375	0.86833	1.475	0.72817	1.375	0.9909
1.4	0.94999	1.4	0.91989	1.4	0.86187	1.5	0.71712	1.4	0.9879
1.425	0.9419	1.425	0.92743	1.425	0.8435	1.525	0.69366	1.425	0.99132
1.45	0.92304	1.45	0.90727	1.45	0.83955	1.55	0.68096	1.45	0.96646
1.475	0.92318	1.475	0.89401	1.475	0.81921	1.575	0.66854	1.475	0.98071
1.5	0.90907	1.5	0.89494	1.5	0.81032	1.6	0.65403	1.5	0.97743
1.525	0.90426	1.525	0.89195	1.525	0.79438	1.625	0.63511	1.525	0.96378
1.55	0.88234	1.55	0.8818	1.55	0.77665	1.65	0.62691	1.55	0.9653
1.575	0.88481	1.575	0.876	1.575	0.76731	1.675	0.61377	1.575	0.95997
1.6	0.88516	1.6	0.87939	1.6	0.7558	1.7	0.60745	1.6	0.96219
1.625	0.87411	1.625	0.8626	1.625	0.74965	1.725	0.58974	1.625	0.94826
1.65	0.86237	1.65	0.85372	1.65	0.73784	1.75	0.58544	1.65	0.94985
1.675	0.867	1.675	0.84908	1.675	0.73156	1.775	0.57634	1.675	0.95299
1.7	0.86951	1.7	0.84076	1.7	0.71858	1.8	0.56339	1.7	0.94558
1.725	0.85369	1.725	0.83484	1.725	0.70949	1.825	0.55521	1.725	0.94474
1.75	0.86087	1.75	0.83153	1.75	0.70154	1.85	0.54285	1.75	0.94879
1.775	0.83563	1.775	0.82179	1.775	0.69117	1.875	0.53189	1.775	0.95179
1.8	0.82253	1.8	0.82185	1.8	0.6826	1.9	0.52636	1.8	0.9428
1.825	0.82208	1.825	0.8206	1.825	0.67607	1.925	0.51398	1.825	0.93511
1.85	0.81172	1.85	0.80908	1.85	0.67707	1.95	0.50739	1.85	0.9312
1.875	0.81845	1.875	0.79905	1.875	0.66313	1.975	0.49879	1.875	0.9312
1.9	0.82521	1.9	0.8034	1.9	0.65124	2	0.49699	1.9	0.93924
1.925	0.81246	1.925	0.79255	1.925	0.64796	2.025	0.48727	1.925	0.93215
1.95	0.80667	1.95	0.79125	1.95	0.63521	2.05	0.4819	1.95	0.92739
1.975	0.79496	1.975	0.78437	1.975	0.63637	2.075	0.47189	1.975	0.92136
2	0.79029	2	0.78008	2	0.62604	2.1	0.46784	2	0.92192
2.025	0.79273	2.025	0.77982	2.025	0.6191	2.125	0.45836	2.025	0.91155
2.05	0.78506	2.05	0.77584	2.05	0.61386	2.15	0.45093	2.05	0.92506
2.075	0.79144	2.075	0.77173	2.075	0.61375	2.175	0.44244	2.075	0.92231
2.1	0.78032	2.1	0.76384	2.1	0.60055	2.2	0.44213	2.1	0.90767
2.125	0.78098	2.125	0.75168	2.125	0.59152	2.225	0.43547	2.125	0.90577
2.15	0.78001	2.15	0.75896	2.15	0.58477	2.25	0.42841	2.15	0.91007
2.175	0.77823	2.175	0.74954	2.175	0.58072	2.275	0.42091	2.175	0.89533
2.2	0.76025	2.2	0.75087	2.2	0.5803	2.3	0.41834	2.2	0.91025
2.225	0.76112	2.225	0.74043	2.225	0.5758	2.325	0.4096	2.225	0.9021
2.25	0.75714	2.25	0.7444	2.25	0.56482	2.35	0.40662	2.25	0.90408
2.275	0.75178	2.275	0.73138	2.275	0.55992	2.375	0.40445	2.275	0.89533
2.3	0.75059	2.3	0.73712	2.3	0.55829	2.4	0.39983	2.3	0.89283
2.325	0.74164	2.325	0.72366	2.325	0.55123	2.425	0.38951	2.325	0.89921
2.35	0.73024	2.35	0.72662	2.35	0.54321	2.45	0.38853	2.35	0.89762
2.375	0.74665	2.375	0.71847	2.375	0.53841	2.475	0.37929	2.375	0.88771
2.4	0.72979	2.4	0.7102	2.4	0.53771	2.5	0.37578	2.4	0.88828
2.425	0.72996	2.425	0.70838	2.425	0.53308	2.525	0.36472	2.425	0.88405
2.45	0.73076	2.45	0.71328	2.45	0.52807	2.55	0.37135	2.45	0.88782
2.475	0.72034	2.475	0.71606	2.475	0.52387	2.575	0.36131	2.475	0.88313
2.5	0.73006	2.5	0.70426	2.5	0.52129	2.6	0.35805	2.5	0.88352
2.525	0.71407	2.525	0.69898	2.525	0.51157	2.625	0.35355	2.525	0.86578
2.55	0.7109	2.55	0.70519	2.55	0.51253	2.65	0.35241	2.55	0.87809
2.575	0.71121	2.575	0.69912	2.575	0.50783	2.675	0.34617	2.575	0.87985
2.6	0.72299	2.6	0.68813	2.6	0.50513	2.7	0.34576	2.6	0.87936
2.625	0.71023	2.625	0.69158	2.625	0.50092	2.725	0.33581	2.625	0.86285
2.65	0.69835	2.65	0.68874	2.65	0.49657	2.75	0.33851	2.65	0.87696
2.675	0.69776	2.675	0.68825	2.675	0.49068	2.775	0.33121	2.675	0.87241
2.7	0.70187	2.7	0.67902	2.7	0.48572	2.8	0.32572	2.7	0.86941
2.725	0.6973	2.725	0.67569	2.725	0.4812	2.825	0.32713	2.725	0.86811
2.75	0.69204	2.75	0.66957	2.75	0.48005	2.85	0.32174	2.75	0.86334
2.775	0.68747	2.775	0.6743	2.775	0.47545	2.875	0.31736	2.775	0.8541
2.8	0.67862	2.8	0.66681	2.8	0.46967	2.9	0.31431	2.8	0.86412
2.825	0.67517	2.825	0.66794	2.825	0.46555	2.925	0.31253	2.825	0.86324
2.85	0.67252	2.85	0.66205	2.85	0.46723	2.95	0.30777	2.85	0.86042
2.875	0.67967	2.875	0.66171	2.875	0.45918	2.975	0.3044	2.875	0.84462
2.9	0.67674	2.9	0.66255	2.9	0.45852	3	0.30378	2.9	0.85925
2.925	0.67315	2.925	0.6519	2.925	0.45763	3.025	0.30244	2.925	0.8552
2.95	0.66977	2.95	0.65443	2.95	0.45205	3.05	0.29454	2.95	0.85707
2.975	0.66639	2.975	0.65022	2.975	0.44617	3.075	0.2917	2.975	0.85527
3	0.67026	3	0.65344	3	0.44152	3.1	0.29138	3	0.851
3.025	0.66221	3.025	0.64413	3.025	0.43965	3.125	0.28794	3.025	0.84733
3.05	0.65844	3.05	0.65057	3.05	0.43815	3.15	0.28506	3.05	0.84462
3.075	0.65325	3.075	0.64816	3.075	0.43535	3.175	0.28195	3.075	0.84737
3.1	0.64938	3.1	0.63253	3.1	0.42642	3.2	0.2797	3.1	0.84554
3.125	0.65046	3.125	0.6374	3.125	0.42695	3.225	0.27831	3.125	0.84084
3.15	0.65701	3.15	0.62792	3.15	0.42734	3.25	0.27661	3.15	0.83785
3.175	0.6491	3.175	0.63546	3.175	0.41896	3.275	0.27306	3.175	0.83926
3.2	0.63952	3.2	0.63064	3.2	0.41997	3.3	0.27209	3.2	0.82519
3.225	0.63854	3.225	0.62478	3.225	0.41841	3.325	0.26792	3.225	0.8363
3.25	0.643	3.25	0.62794	3.25	0.41514	3.35	0.2669	3.25	0.83534
3.275	0.63004	3.275	0.6249	3.275	0.41466	3.375	0.2617	3.275	0.82582
3.3	0.63586	3.3	0.61617	3.3	0.41395	3.4	0.26171	3.3	0.82445
3.325	0.63188	3.325	0.61376	3.325	0.40739	3.425	0.25792	3.325	0.82427
3.35	0.62763	3.35	0.61399	3.35	0.40529	3.45	0.25565	3.35	0.83295
3.375	0.62739	3.375	0.60584	3.375	0.40133	3.475	0.25398	3.375	0.82469
3.4	0.63289	3.4	0.61417	3.4	0.40056	3.5	0.2507	3.4	0.82758
3.425	0.62826	3.425	0.59946	3.425	0.39504	3.525	0.24678	3.425	0.81859
3.45	0.62104	3.45	0.60448	3.45	0.39359	3.55	0.24469	3.45	0.82924
3.475	0.61916	3.475	0.59792	3.475	0.38832	3.575	0.24672	3.475	0.81507
3.5	0.61519	3.5	0.61672	3.5	0.38936	3.6	0.24341	3.5	0.82346
3.525	0.62059	3.525	0.60024	3.525	0.38332	3.625	0.24091	3.525	0.81732
3.55	0.61341	3.55	0.60143	3.55	0.38191	3.65	0.23879	3.55	0.81253
3.575	0.6131	3.575	0.59729	3.575	0.38089	3.675	0.23868	3.575	0.82378
3.6	0.6062	3.6	0.59186	3.6	0.37915	3.7	0.23484	3.6	0.81951
3.625	0.60606	3.625	0.58562	3.625	0.37212	3.725	0.23434	3.625	0.80671
3.65	0.6132	3.65	0.588	3.65	0.37672	3.75	0.23293	3.65	0.80882
3.675	0.60337	3.675	0.59206	3.675	0.37357	3.775	0.2252	3.675	0.80375
3.7	0.5994	3.7	0.59247	3.7	0.37078	3.8	0.22765	3.7	0.81306
3.725	0.60386	3.725	0.58473	3.725	0.37065	3.825	0.22431	3.725	0.80657
3.75	0.60163	3.75	0.58194	3.75	0.36459	3.85	0.22382	3.75	0.80166
3.775	0.59379	3.775	0.57852	3.775	0.36332	3.875	0.22328	3.775	0.80117
3.8	0.60048	3.8	0.58081	3.8	0.36524	3.9	0.22027	3.8	0.80075
3.825	0.59957	3.825	0.58281	3.825	0.35833	3.925	0.21704	3.825	0.79962
3.85	0.59654	3.85	0.57573	3.85	0.35497	3.95	0.21496	3.85	0.79768
3.875	0.5864	3.875	0.56312	3.875	0.35481	3.975	0.21445	3.875	0.78816
3.9	0.59027	3.9	0.57863	3.9	0.35649	4	0.21538	3.9	0.80032
3.925	0.58204	3.925	0.5708	3.925	0.34942	4.025	0.21322	3.925	0.79891
3.95	0.58567	3.95	0.56912	3.95	0.35138	4.05	0.21195	3.95	0.79793
3.975	0.58424	3.975	0.56819	3.975	0.34886	4.075	0.20904	3.975	0.80205
4	0.5817	4	0.56338	4	0.34657	4.1	0.20735	4	0.79384
4.025	0.57856	4.025	0.5574	4.025	0.34352	4.125	0.20389	4.025	0.7865
4.05	0.57643	4.05	0.55995	4.05	0.34389	4.15	0.20438	4.05	0.7932
4.075	0.58072	4.075	0.56419	4.075	0.34257	4.175	0.20123	4.075	0.78075
4.1	0.58347	4.1	0.55386	4.1	0.33806	4.2	0.20227	4.1	0.79151
4.125	0.57044	4.125	0.5641	4.125	0.33562	4.225	0.19777	4.125	0.7822
4.15	0.56591	4.15	0.55589	4.15	0.33139	4.25	0.20011	4.15	0.79059
4.175	0.56385	4.175	0.54972	4.175	0.33542	4.275	0.1965	4.175	0.79962
4.2	0.57138	4.2	0.5458	4.2	0.32878	4.3	0.19581	4.2	0.77941
4.225	0.55998	4.225	0.5505	4.225	0.32716	4.325	0.19501	4.225	0.77811
4.25	0.56308	4.25	0.55082	4.25	0.32715	4.35	0.19485	4.25	0.77596
4.275	0.56772	4.275	0.54458	4.275	0.32518	4.375	0.18904	4.275	0.78051
4.3	0.56451	4.3	0.55424	4.3	0.32149	4.4	0.18778	4.3	0.77825
4.325	0.55733	4.325	0.53953	4.325	0.32321	4.425	0.18973	4.325	0.77095
4.35	0.5559	4.35	0.54342	4.35	0.32039	4.45	0.18772	4.35	0.77225
4.375	0.5581	4.375	0.54374	4.375	0.31792	4.475	0.18633	4.375	0.77885
4.4	0.56392	4.4	0.54818	4.4	0.31793	4.5	0.1872	4.4	0.77476
4.425	0.5528	4.425	0.54525	4.425	0.31862	4.525	0.1845	4.425	0.7683
4.45	0.5475	4.45	0.53655	4.45	0.31843	4.55	0.18393	4.45	0.77074
4.475	0.5475	4.475	0.53571	4.475	0.31449	4.575	0.18335	4.475	0.76245
4.5	0.55406	4.5	0.53794	4.5	0.31026	4.6	0.18127	4.5	0.77275
4.525	0.54827	4.525	0.5342	4.525	0.31379	4.625	0.17874	4.525	0.77282
4.55	0.54914	4.55	0.52439	4.55	0.30577	4.65	0.17777	4.55	0.75846
4.575	0.54757	4.575	0.52657	4.575	0.30744	4.675	0.17917	4.575	0.76647
4.6	0.54656	4.6	0.52132	4.6	0.30611	4.7	0.17403	4.6	0.76495
4.625	0.55326	4.625	0.52358	4.625	0.30371	4.725	0.17301	4.625	0.75931
4.65	0.54583	4.65	0.52872	4.65	0.30422	4.75	0.17327	4.65	0.76781
4.675	0.54019	4.675	0.52579	4.675	0.30195	4.775	0.17416	4.675	0.75917
4.7	0.53527	4.7	0.52344	4.7	0.2996	4.8	0.17094	4.7	0.7554
4.725	0.53503	4.725	0.52306	4.725	0.30045	4.825	0.16863	4.725	0.75702
4.75	0.53722	4.75	0.52309	4.75	0.29645	4.85	0.17204	4.75	0.75138
4.775	0.53816	4.775	0.51981	4.775	0.29415	4.875	0.1678	4.775	0.75307
4.8	0.53165	4.8	0.51969	4.8	0.28976	4.9	0.16772	4.8	0.74573
4.825	0.53321	4.825	0.52097	4.825	0.29032	4.925	0.1649	4.825	0.74855
4.85	0.52213	4.85	0.51679	4.85	0.29193	4.95	0.16245	4.85	0.74947
4.875	0.52053	4.875	0.51183	4.875	0.29057	4.975	0.16201	4.875	0.75032
4.9	0.52342	4.9	0.50751	4.9	0.29073	5	0.16319	4.9	0.75095
4.925	0.52119	4.925	0.51343	4.925	0.2877	5.025	0.16237	4.925	0.75162
4.95	0.52063	4.95	0.50586	4.95	0.28821	5.05	0.16135	4.95	0.74076
4.975	0.52387	4.975	0.50569	4.975	0.28777	5.075	0.16122	4.975	0.73974
5	0.51934	5	0.50522	5	0.28599	5.1	0.15824	5	0.74048
5.025	0.51527	5.025	0.502	5.025	0.28141	5.125	0.15747	5.025	0.74013
5.05	0.52311	5.05	0.50052	5.05	0.28218	5.15	0.15863	5.05	0.74214
5.075	0.51586	5.075	0.49156	5.075	0.27737	5.175	0.15892	5.075	0.72986
5.1	0.51767	5.1	0.4969	5.1	0.27614	5.2	0.15568	5.1	0.74647
5.125	0.50366	5.125	0.50203	5.125	0.27814	5.225	0.15577	5.125	0.73981
5.15	0.51157	5.15	0.49751	5.15	0.27506	5.25	0.15463	5.15	0.73152
5.175	0.51575	5.175	0.49484	5.175	0.27722	5.275	0.15118	5.175	0.72986
5.2	0.516	5.2	0.50055	5.2	0.27536	5.3	0.15402	5.2	0.73896
5.225	0.5146	5.225	0.49391	5.225	0.27121	5.325	0.15311	5.225	0.72955
5.25	0.51244	5.25	0.48976	5.25	0.27521	5.35	0.15259	5.25	0.72764
5.275	0.51516	5.275	0.49197	5.275	0.26803	5.375	0.15327	5.275	0.72493
5.3	0.50498	5.3	0.49162	5.3	0.26864	5.4	0.15148	5.3	0.73205
5.325	0.50355	5.325	0.48854	5.325	0.26782	5.425	0.14877	5.325	0.73085
5.35	0.50641	5.35	0.49223	5.35	0.26696	5.45	0.14948	5.35	0.72387
5.375	0.5069	5.375	0.48788	5.375	0.26448	5.475	0.14815	5.375	0.72859
5.4	0.49955	5.4	0.48118	5.4	0.26336	5.5	0.14557	5.4	0.73364
5.425	0.50652	5.425	0.48326	5.425	0.26409	5.525	0.14527	5.425	0.72838
5.45	0.4993	5.45	0.48454	5.45	0.26166	5.55	0.14432	5.45	0.72863
5.475	0.50153	5.475	0.47656	5.475	0.25921	5.575	0.14396	5.475	0.71992
5.5	0.49261	5.5	0.47331	5.5	0.26235	5.6	0.14284	5.5	0.72415
5.525	0.49167	5.525	0.48164	5.525	0.25902	5.625	0.14322	5.525	0.72165
5.55	0.49617	5.55	0.48524	5.55	0.2575	5.65	0.14426	5.55	0.71812
5.575	0.49118	5.575	0.47012	5.575	0.25628	5.675	0.13958	5.575	0.71544
5.6	0.49679	5.6	0.4745	5.6	0.2555	5.7	0.14042	5.6	0.71325
5.625	0.49282	5.625	0.4763	5.625	0.25567	5.725	0.13746	5.625	0.70955
5.65	0.49143	5.65	0.48028	5.65	0.25238	5.75	0.13758	5.65	0.71265
5.675	0.48672	5.675	0.4754	5.675	0.25377	5.775	0.13725	5.675	0.71354
5.7	0.48975	5.7	0.47477	5.7	0.2519	5.8	0.13668	5.7	0.71988
5.725	0.48188	5.725	0.46795	5.725	0.25217	5.825	0.13605	5.725	0.71033
5.75	0.48379	5.75	0.47041	5.75	0.24997	5.85	0.13617	5.75	0.71671
5.775	0.48777	5.775	0.47114	5.775	0.25106	5.875	0.13631	5.775	0.70966
5.8	0.48693	5.8	0.46412	5.8	0.24995	5.9	0.1351	5.8	0.7087
5.825	0.48296	5.825	0.46577	5.825	0.24825	5.925	0.13384	5.825	0.70123
5.85	0.47682	5.85	0.4631	5.85	0.25155	5.95	0.13265	5.85	0.71417
5.875	0.48132	5.875	0.46099	5.875	0.24487	5.975	0.13418	5.875	0.70616
5.9	0.48679	5.9	0.46238	5.9	0.24534	6	0.13063	5.9	0.70662
5.925	0.47229	5.925	0.46377	5.925	0.24227	6.025	0.13077	5.925	0.7014
5.95	0.48135	5.95	0.46653	5.95	0.24274	6.05	0.13166	5.95	0.69774
5.975	0.47142	5.975	0.46429	5.975	0.24165	6.075	0.13075	5.975	0.69188
6	0.47721	6	0.45986	6	0.23958	6.1	0.13087	6	0.70542
6.025	0.48069	6.025	0.4542	6.025	0.24032	6.125	0.1291	6.025	0.70077
6.05	0.47187	6.05	0.4573	6.05	0.23958	6.15	0.12812	6.05	0.7007
6.075	0.46954	6.075	0.45417	6.075	0.23858	6.175	0.12598	6.075	0.68913
6.1	0.47278	6.1	0.4524	6.1	0.23816	6.2	0.12748	6.1	0.70225
6.125	0.47616	6.125	0.46232	6.125	0.23548	6.225	0.12513	6.125	0.69033
6.15	0.46947	6.15	0.45501	6.15	0.23672	6.25	0.12377	6.15	0.69911
6.175	0.46919	6.175	0.44617	6.175	0.23533	6.275	0.12484	6.175	0.69682
6.2	0.46961	6.2	0.45411	6.2	0.23288	6.3	0.12645	6.2	0.68888
6.225	0.46814	6.225	0.44266	6.225	0.23347	6.325	0.12612	6.225	0.69375
6.25	0.4649	6.25	0.44753	6.25	0.23467	6.35	0.12627	6.25	0.68712
6.275	0.46372	6.275	0.44965	6.275	0.23106	6.375	0.12461	6.275	0.68991
6.3	0.46797	6.3	0.44834	6.3	0.23248	6.4	0.12497	6.3	0.69435
6.325	0.46225	6.325	0.4526	6.325	0.2289	6.425	0.12108	6.325	0.69079
6.35	0.46358	6.35	0.44347	6.35	0.23209	6.45	0.12299	6.35	0.68977
6.375	0.46546	6.375	0.44997	6.375	0.22813	6.475	0.12057	6.375	0.68673
6.4	0.45922	6.4	0.43897	6.4	0.23016	6.5	0.12275	6.4	0.68885
6.425	0.46229	6.425	0.44532	6.425	0.22857	6.525	0.12127	6.425	0.68137
6.45	0.45121	6.45	0.4453	6.45	0.227	6.55	0.11999	6.45	0.68878
6.475	0.45114	6.475	0.44248	6.475	0.22857	6.575	0.11817	6.475	0.68053
6.5	0.4594	6.5	0.43349	6.5	0.22356	6.6	0.12063	6.5	0.6758
6.525	0.45762	6.525	0.43868	6.525	0.22459	6.625	0.11778	6.525	0.68113
6.55	0.45452	6.55	0.43947	6.55	0.22537	6.65	0.11776	6.55	0.68444
6.575	0.45765	6.575	0.43166	6.575	0.22286	6.675	0.11772	6.575	0.68039
6.6	0.45044	6.6	0.43439	6.6	0.22643	6.7	0.11803	6.6	0.67954
6.625	0.45114	6.625	0.43984	6.625	0.22088	6.725	0.11544	6.625	0.68056
6.65	0.44779	6.65	0.43627	6.65	0.22405	6.75	0.11577	6.65	0.67809
6.675	0.44354	6.675	0.43799	6.675	0.22211	6.775	0.11385	6.675	0.6818
6.7	0.45194	6.7	0.43097	6.7	0.21786	6.8	0.11546	6.7	0.67859
6.725	0.44159	6.725	0.42972	6.725	0.21858	6.825	0.11395	6.725	0.66579
6.75	0.43862	6.75	0.43323	6.75	0.21733	6.85	0.11204	6.75	0.6691
6.775	0.44908	6.775	0.42902	6.775	0.21626	6.875	0.11291	6.775	0.67443
6.8	0.4496	6.8	0.42862	6.8	0.21737	6.9	0.1128	6.8	0.6691
6.825	0.44319	6.825	0.42575	6.825	0.21517	6.925	0.11106	6.825	0.6709
6.85	0.44295	6.85	0.4254	6.85	0.21555	6.95	0.11284	6.85	0.67365
6.875	0.44138	6.875	0.4229	6.875	0.21545	6.975	0.11197	6.875	0.66127
6.9	0.44124	6.9	0.42273	6.9	0.21296	7	0.11183	6.9	0.6679
6.925	0.44992	6.925	0.42305	6.925	0.21223	7.025	0.11018	6.925	0.66783
6.95	0.44322	6.95	0.41902	6.95	0.2124	7.05	0.10933	6.95	0.66011
6.975	0.44183	6.975	0.42351	6.975	0.21044	7.075	0.10902	6.975	0.65383
7	0.43347	7	0.4265	7	0.2105	7.1	0.10814	7	0.66307
7.025	0.43963	7.025	0.4182	7.025	0.21114	7.125	0.10925	7.025	0.65263
7.05	0.44396	7.05	0.42067	7.05	0.21148	7.15	0.10907	7.05	0.65644
7.075	0.43371	7.075	0.41954	7.075	0.2099	7.175	0.10648	7.075	0.66021
7.1	0.44483	7.1	0.41658	7.1	0.20718	7.2	0.10739	7.1	0.65912
7.125	0.44312	7.125	0.41687	7.125	0.20712	7.225	0.10793	7.125	0.65841
7.15	0.4312	7.15	0.41942	7.15	0.20624	7.25	0.1059	7.15	0.65905
7.175	0.43054	7.175	0.41498	7.175	0.20582	7.275	0.10536	7.175	0.65097
7.2	0.43897	7.2	0.41281	7.2	0.20231	7.3	0.10582	7.2	0.65369
7.225	0.43256	7.225	0.41234	7.225	0.20656	7.325	0.10667	7.225	0.65926
7.25	0.43392	7.25	0.41626	7.25	0.20691	7.35	0.10817	7.25	0.65838
7.275	0.4282	7.275	0.41281	7.275	0.20565	7.375	0.10608	7.275	0.65376
7.3	0.42907	7.3	0.41214	7.3	0.20285	7.4	0.10434	7.3	0.65753
7.325	0.42611	7.325	0.41243	7.325	0.20041	7.425	0.1022	7.325	0.6515
7.35	0.43148	7.35	0.41182	7.35	0.20391	7.45	0.10454	7.35	0.6472
7.375	0.43033	7.375	0.41426	7.375	0.20147	7.475	0.10217	7.375	0.64865
7.4	0.42256	7.4	0.41655	7.4	0.20161	7.5	0.10369	7.4	0.64981
7.425	0.42005	7.425	0.41034	7.425	0.19908	7.525	0.10188	7.425	0.64364
7.45	0.42172	7.45	0.40799	7.45	0.20112	7.55	0.10027	7.45	0.64865
7.475	0.42005	7.475	0.41089	7.475	0.1975	7.575	0.10242	7.475	0.64099
7.5	0.42639	7.5	0.4084	7.5	0.19878	7.6	0.1031	7.5	0.64226
7.525	0.41722	7.525	0.40419	7.525	0.19875	7.625	0.10125	7.525	0.64716
7.55	0.42071	7.55	0.39691	7.55	0.19746	7.65	0.10303	7.55	0.63394
7.575	0.41576	7.575	0.40828	7.575	0.19707	7.675	0.09824	7.575	0.6484
7.6	0.41851	7.6	0.40593	7.6	0.197	7.7	0.10103	7.6	0.63789
7.625	0.4198	7.625	0.39947	7.625	0.19611	7.725	0.09987	7.625	0.6436
7.65	0.41158	7.65	0.40016	7.65	0.19596	7.75	0.10126	7.65	0.6424
7.675	0.41492	7.675	0.39967	7.675	0.19698	7.775	0.09835	7.675	0.63838
7.7	0.41642	7.7	0.40266	7.7	0.19275	7.8	0.09936	7.7	0.63856
7.725	0.41168	7.725	0.40118	7.725	0.19378	7.825	0.09934	7.725	0.64135
7.75	0.42266	7.75	0.40048	7.75	0.19353	7.85	0.09874	7.75	0.62685
7.775	0.41698	7.775	0.39619	7.775	0.19361	7.875	0.09793	7.775	0.63648
7.8	0.41708	7.8	0.39683	7.8	0.18871	7.9	0.09741	7.8	0.63362
7.825	0.41587	7.825	0.39863	7.825	0.19098	7.925	0.09684	7.825	0.62727
7.85	0.41262	7.85	0.39358	7.85	0.18998	7.95	0.09428	7.85	0.63733
7.875	0.41113	7.875	0.39494	7.875	0.18927	7.975	0.09513	7.875	0.63158
7.9	0.40795	7.9	0.3979	7.9	0.19012	8	0.09806	7.9	0.63232
7.925	0.41116	7.925	0.39297	7.925	0.18765	8.025	0.09532	7.925	0.62805
7.95	0.41085	7.95	0.38792	7.95	0.18522	8.05	0.09561	7.95	0.62343
7.975	0.41001	7.975	0.39491	7.975	0.18654	8.075	0.09576	7.975	0.62791
8	0.41374	8	0.39454	8	0.18784	8.1	0.09535	8	0.62396
8.025	0.40119	8.025	0.38975	8.025	0.18407	8.125	0.09344	8.025	0.62495
8.05	0.4082	8.05	0.38839	8.05	0.19129	8.15	0.09339	8.05	0.62262
8.075	0.39673	8.075	0.38728	8.075	0.18704	8.175	0.09549	8.075	0.63694
8.1	0.40081	8.1	0.38691	8.1	0.182	8.2	0.09567	8.1	0.62512
8.125	0.40283	8.125	0.38665	8.125	0.18526	8.225	0.09238	8.125	0.62061
8.15	0.4075	8.15	0.38029	8.15	0.18493	8.25	0.09226	8.15	0.62378
8.175	0.40698	8.175	0.38641	8.175	0.18198	8.275	0.09382	8.175	0.61705
8.2	0.3991	8.2	0.38351	8.2	0.18357	8.3	0.09148	8.2	0.61909
8.225	0.4053	8.225	0.38401	8.225	0.18232	8.325	0.09204	8.225	0.61423
8.25	0.39914	8.25	0.38311	8.25	0.18169	8.35	0.09172	8.25	0.61962
8.275	0.40231	8.275	0.3865	8.275	0.18266	8.375	0.09124	8.275	0.61768
8.3	0.39785	8.3	0.38485	8.3	0.18166	8.4	0.09294	8.3	0.61574
8.325	0.40119	8.325	0.38746	8.325	0.17928	8.425	0.09202	8.325	0.61712
8.35	0.40126	8.35	0.38392	8.35	0.17941	8.45	0.09126	8.35	0.60428
8.375	0.40342	8.375	0.38453	8.375	0.17809	8.475	0.09053	8.375	0.62213
8.4	0.40461	8.4	0.38174	8.4	0.17891	8.5	0.09032	8.4	0.61169
8.425	0.39084	8.425	0.38328	8.425	0.18242	8.525	0.08909	8.425	0.61331
8.45	0.39328	8.45	0.37281	8.45	0.17605	8.55	0.08957	8.45	0.60615
8.475	0.39534	8.475	0.37084	8.475	0.18072	8.575	0.08852	8.475	0.61327
8.5	0.38823	8.5	0.37139	8.5	0.17965	8.6	0.08773	8.5	0.61504
8.525	0.39053	8.525	0.36843	8.525	0.17512	8.625	0.08709	8.525	0.60724
8.55	0.39534	8.55	0.37365	8.55	0.17747	8.65	0.08941	8.55	0.60823
8.575	0.39352	8.575	0.37011	8.575	0.17386	8.675	0.08911	8.575	0.60911
8.6	0.38404	8.6	0.37574	8.6	0.17629	8.7	0.08667	8.6	0.60146
8.625	0.3845	8.625	0.37539	8.625	0.17557	8.725	0.08827	8.625	0.59903
8.65	0.38948	8.65	0.37443	8.65	0.17621	8.75	0.08881	8.65	0.60682
8.675	0.39196	8.675	0.37003	8.675	0.17499	8.775	0.08496	8.675	0.60396
8.7	0.38851	8.7	0.37014	8.7	0.1725	8.8	0.08641	8.7	0.60763
8.725	0.38	8.725	0.37394	8.725	0.17412	8.825	0.08673	8.725	0.60174
8.75	0.38676	8.75	0.37014	8.75	0.17354	8.85	0.08667	8.75	0.61035
8.775	0.38192	8.775	0.36457	8.775	0.17293	8.875	0.0851	8.775	0.60273
8.8	0.38293	8.8	0.3686	8.8	0.1735	8.9	0.08756	8.8	0.60051
8.825	0.38495	8.825	0.36881	8.825	0.17105	8.925	0.08525	8.825	0.59892
8.85	0.39115	8.85	0.36733	8.85	0.17095	8.95	0.08782	8.85	0.59991
8.875	0.38464	8.875	0.36333	8.875	0.16906	8.975	0.08726	8.875	0.59726
8.9	0.38882	8.9	0.3695	8.9	0.17008	9	0.08513	8.9	0.59758
8.925	0.38457	8.925	0.36669	8.925	0.16889	9.025	0.0856	8.925	0.59663
8.95	0.38105	8.95	0.36408	8.95	0.16996	9.05	0.08441	8.95	0.60488
8.975	0.37725	8.975	0.37072	8.975	0.17295	9.075	0.08465	8.975	0.59522
9	0.38499	9	0.36541	9	0.17068	9.1	0.08369	9	0.59338
9.025	0.37603	9.025	0.36594	9.025	0.16802	9.125	0.08406	9.025	0.58898
9.05	0.37603	9.05	0.36608	9.05	0.16965	9.15	0.08264	9.05	0.59603
9.075	0.38171	9.075	0.36518	9.075	0.16908	9.175	0.08335	9.075	0.58718
9.1	0.37795	9.1	0.36069	9.1	0.16757	9.2	0.08523	9.1	0.5913
9.125	0.37327	9.125	0.3615	9.125	0.16794	9.225	0.08348	9.125	0.59127
9.15	0.38178	9.15	0.3653	9.15	0.16767	9.25	0.08409	9.15	0.5986
9.175	0.37627	9.175	0.36596	9.175	0.16392	9.275	0.08196	9.175	0.59405
9.2	0.37638	9.2	0.36144	9.2	0.16774	9.3	0.0811	9.2	0.59003
9.225	0.36941	9.225	0.35805	9.225	0.16493	9.325	0.08263	9.225	0.58499
9.25	0.37254	9.25	0.3633	9.25	0.16702	9.35	0.08253	9.25	0.58898
9.275	0.37408	9.275	0.3648	9.275	0.16487	9.375	0.07957	9.275	0.5882
9.3	0.37415	9.3	0.35767	9.3	0.16309	9.4	0.08072	9.3	0.58827
9.325	0.37369	9.325	0.35866	9.325	0.16691	9.425	0.0812	9.325	0.59159
9.35	0.36801	9.35	0.35372	9.35	0.16246	9.45	0.08092	9.35	0.58894
9.375	0.37345	9.375	0.35454	9.375	0.16398	9.475	0.08072	9.375	0.57734
9.4	0.37219	9.4	0.3548	9.4	0.16472	9.5	0.07936	9.4	0.5845
9.425	0.37474	9.425	0.35529	9.425	0.1618	9.525	0.08032	9.425	0.59007
9.45	0.37558	9.45	0.35195	9.45	0.16371	9.55	0.07954	9.45	0.58153
9.475	0.36662	9.475	0.35686	9.475	0.15943	9.575	0.08002	9.475	0.58153
9.5	0.36526	9.5	0.34972	9.5	0.16246	9.6	0.07963	9.5	0.57783
9.525	0.36198	9.525	0.35033	9.525	0.16174	9.625	0.07793	9.525	0.58933
9.55	0.37024	9.55	0.34708	9.55	0.16244	9.65	0.0802	9.55	0.57836
9.575	0.36247	9.575	0.35448	9.575	0.15886	9.675	0.07911	9.575	0.57349
9.6	0.37021	9.6	0.34726	9.6	0.16038	9.7	0.08044	9.6	0.5785
9.625	0.36529	9.625	0.34987	9.625	0.16056	9.725	0.07769	9.625	0.57907
9.65	0.3708	9.65	0.35425	9.65	0.15812	9.75	0.07827	9.65	0.57519
9.675	0.36749	9.675	0.34908	9.675	0.15943	9.775	0.0779	9.675	0.57624
9.7	0.37484	9.7	0.34714	9.7	0.15916	9.8	0.07878	9.7	0.57656
9.725	0.36282	9.725	0.34459	9.725	0.15769	9.825	0.07765	9.725	0.56947
9.75	0.37066	9.75	0.34322	9.75	0.15979	9.85	0.07771	9.75	0.5718
9.775	0.35919	9.775	0.34926	9.775	0.15832	9.875	0.07732	9.775	0.57632
9.8	0.3654	9.8	0.35059	9.8	0.15746	9.9	0.07596	9.8	0.5749
9.825	0.35592	9.825	0.34375	9.825	0.15512	9.925	0.0763	9.825	0.57737
9.85	0.36414	9.85	0.34627	9.85	0.15525	9.95	0.07673	9.85	0.57385
9.875	0.36439	9.875	0.34476	9.875	0.15467	9.975	0.07651	9.875	0.57226
9.9	0.36031	9.9	0.34491	9.9	0.1561	10	0.07638	9.9	0.57067
9.925	0.3585	9.925	0.34134	9.925	0.156	10.025	0.07639	9.925	0.56612
9.95	0.35675	9.95	0.34668	9.95	0.15627	10.05	0.07612	9.95	0.56217
9.975	0.36007	9.975	0.33931	9.975	0.15378	10.075	0.0762	9.975	0.56986
10	0.36066	10	0.33574	10	0.15101	10.1	0.07624	10	0.56514
10.025	0.35707	10.025	0.33763	10.025	0.15417	10.125	0.07473	10.025	0.5687
10.05	0.36111	10.05	0.33684	10.05	0.1528	10.15	0.07565	10.05	0.5694
10.075	0.35515	10.075	0.34061	10.075	0.15273	10.175	0.07356	10.075	0.56172
10.1	0.35027	10.1	0.33272	10.1	0.15089	10.2	0.07443	10.1	0.56591
10.125	0.35735	10.125	0.33629	10.125	0.15256	10.225	0.07475	10.125	0.56648
10.15	0.34964	10.15	0.33855	10.15	0.15265	10.25	0.07423	10.15	0.56644
10.175	0.35452	10.175	0.33519	10.175	0.15083	10.275	0.07391	10.175	0.56838
10.2	0.35696	10.2	0.33948	10.2	0.15058	10.3	0.07475	10.2	0.55565
10.225	0.35289	10.225	0.33591	10.225	0.1507	10.325	0.07421	10.225	0.56274
10.25	0.35888	10.25	0.33739	10.25	0.15016	10.35	0.07497	10.25	0.56535
10.275	0.35079	10.275	0.33397	10.275	0.14788	10.375	0.07253	10.275	0.55417
10.3	0.35222	10.3	0.33705	10.3	0.15233	10.4	0.07331	10.3	0.56602
10.325	0.34665	10.325	0.32811	10.325	0.15091	10.425	0.07434	10.325	0.56231
10.35	0.35829	10.35	0.3356	10.35	0.15266	10.45	0.07187	10.35	0.55738
10.375	0.34762	10.375	0.33783	10.375	0.14655	10.475	0.07327	10.375	0.5498
10.4	0.34912	10.4	0.33365	10.4	0.15054	10.5	0.07319	10.4	0.55614
10.425	0.35278	10.425	0.33412	10.425	0.15066	10.525	0.0716	10.425	0.5475
10.45	0.35114	10.45	0.33122	10.45	0.15136	10.55	0.07251	10.45	0.55039
10.475	0.34616	10.475	0.33066	10.475	0.14804	10.575	0.07227	10.475	0.55678
10.5	0.34511	10.5	0.32997	10.5	0.14813	10.6	0.07244	10.5	0.5609
10.525	0.34856	10.525	0.32968	10.525	0.14815	10.625	0.07069	10.525	0.55576
10.55	0.34233	10.55	0.33264	10.55	0.14714	10.65	0.07138	10.55	0.5523
10.575	0.34815	10.575	0.32797	10.575	0.14953	10.675	0.07069	10.575	0.54722
10.6	0.34693	10.6	0.33496	10.6	0.14822	10.7	0.06973	10.6	0.55248
10.625	0.35125	10.625	0.32701	10.625	0.14798	10.725	0.07079	10.625	0.54514
10.65	0.34762	10.65	0.33275	10.65	0.14417	10.75	0.06907	10.65	0.54923
10.675	0.34355	10.675	0.32498	10.675	0.14539	10.775	0.0707	10.675	0.54683
10.7	0.3432	10.7	0.32501	10.7	0.14584	10.8	0.07085	10.7	0.54101
10.725	0.34445	10.725	0.32002	10.725	0.14426	10.825	0.07062	10.725	0.54652
10.75	0.34187	10.75	0.32805	10.75	0.14675	10.85	0.0694	10.75	0.54429
10.775	0.34553	10.775	0.32507	10.775	0.14255	10.875	0.06871	10.775	0.54764
10.8	0.33835	10.8	0.32762	10.8	0.14419	10.9	0.0716	10.8	0.54433
10.825	0.34023	10.825	0.3242	10.825	0.14258	10.925	0.06938	10.825	0.54722
10.85	0.33877	10.85	0.32144	10.85	0.1459	10.95	0.06936	10.85	0.53773
10.875	0.33786	10.875	0.32463	10.875	0.14235	10.975	0.07069	10.875	0.54662
10.9	0.34062	10.9	0.32254	10.9	0.14307	11	0.06926	10.9	0.5401
10.925	0.33668	10.925	0.32246	10.925	0.1438	11.025	0.06968	10.925	0.54221
10.95	0.34205	10.95	0.3235	10.95	0.14317	11.05	0.0685	10.95	0.54024
10.975	0.33755	10.975	0.32072	10.975	0.13979	11.075	0.06897	10.975	0.54024
11	0.33964	11	0.31953	11	0.14007	11.1	0.0687	11	0.55015
11.025	0.33835	11.025	0.31404	11.025	0.1427	11.125	0.06847	11.025	0.5341
11.05	0.33197	11.05	0.31744	11.05	0.14083	11.15	0.06853	11.05	0.54038
11.075	0.33957	11.075	0.32092	11.075	0.14426	11.175	0.06806	11.075	0.5346
11.1	0.33532	11.1	0.31877	11.1	0.14186	11.2	0.0688	11.1	0.53738
11.125	0.33661	11.125	0.31503	11.125	0.13805	11.225	0.06901	11.125	0.53625
11.15	0.33452	11.15	0.31935	11.15	0.14107	11.25	0.06853	11.15	0.54147
11.175	0.33072	11.175	0.31805	11.175	0.13987	11.275	0.06891	11.175	0.52878
11.2	0.341	11.2	0.31898	11.2	0.1403	11.3	0.06765	11.2	0.53273
11.225	0.331	11.225	0.31616	11.225	0.13914	11.325	0.06696	11.225	0.5329
11.25	0.33588	11.25	0.31428	11.25	0.13784	11.35	0.06617	11.25	0.53364
11.275	0.32999	11.275	0.31199	11.275	0.13703	11.375	0.06777	11.275	0.53449
11.3	0.33065	11.3	0.31886	11.3	0.13949	11.4	0.06821	11.3	0.52955
11.325	0.32793	11.325	0.31358	11.325	0.1394	11.425	0.06732	11.325	0.52814
11.35	0.33842	11.35	0.30972	11.35	0.13792	11.45	0.06788	11.35	0.53347
11.375	0.33602	11.375	0.31378	11.375	0.13701	11.475	0.06786	11.375	0.52828
11.4	0.32915	11.4	0.31642	11.4	0.14012	11.5	0.06729	11.4	0.52927
11.425	0.32908	11.425	0.3081	11.425	0.13726	11.525	0.06539	11.425	0.52916
11.45	0.33229	11.45	0.31387	11.45	0.13538	11.55	0.06516	11.45	0.53192
11.475	0.32755	11.475	0.31213	11.475	0.13643	11.575	0.06481	11.475	0.52486
11.5	0.33183	11.5	0.3101	11.5	0.13802	11.6	0.06728	11.5	0.52754
11.525	0.32786	11.525	0.30972	11.525	0.13552	11.625	0.0647	11.525	0.52793
11.55	0.33079	11.55	0.30906	11.55	0.13551	11.65	0.06409	11.55	0.51996
11.575	0.32148	11.575	0.30874	11.575	0.1367	11.675	0.06679	11.575	0.53058
11.6	0.3287	11.6	0.30998	11.6	0.1365	11.7	0.0662	11.6	0.53213
11.625	0.32396	11.625	0.30906	11.625	0.13568	11.725	0.06454	11.625	0.52222
11.65	0.32354	11.65	0.31199	11.65	0.13595	11.75	0.06705	11.65	0.52719
11.675	0.32535	11.675	0.30285	11.675	0.13375	11.775	0.06554	11.675	0.52123
11.7	0.32849	11.7	0.30671	11.7	0.13583	11.8	0.06496	11.7	0.52525
11.725	0.31911	11.725	0.30943	11.725	0.13272	11.825	0.0637	11.725	0.52486
11.75	0.32364	11.75	0.30349	11.75	0.13592	11.85	0.06381	11.75	0.52042
11.775	0.32201	11.775	0.30088	11.775	0.13247	11.875	0.0649	11.775	0.51922
11.8	0.32664	11.8	0.30598	11.8	0.13167	11.9	0.06434	11.8	0.52197
11.825	0.32465	11.825	0.30775	11.825	0.13343	11.925	0.06465	11.825	0.52063
11.85	0.32113	11.85	0.30502	11.85	0.13592	11.95	0.06242	11.85	0.52148
11.875	0.32249	11.875	0.3025	11.875	0.13572	11.975	0.06381	11.875	0.52581
11.9	0.32417	11.9	0.30505	11.9	0.13016	12	0.06441	11.9	0.52366
11.925	0.31678	11.925	0.3025	11.925	0.13212	12.025	0.06386	11.925	0.5134
11.95	0.32117	11.95	0.30192	11.95	0.13273	12.05	0.06409	11.95	0.51358
11.975	0.31911	11.975	0.30407	11.975	0.13118	12.075	0.06251	11.975	0.51333
12	0.32281	12	0.29966	12	0.13014	12.1	0.06339	12	0.51217
12.025	0.31556	12.025	0.30172	12.025	0.13215	12.125	0.06182	12.025	0.51241
12.05	0.32354	12.05	0.30224	12.05	0.13175	12.15	0.06308	12.05	0.5176
12.075	0.32173	12.075	0.29748	12.075	0.13045	12.175	0.06426	12.075	0.51037
12.1	0.31814	12.1	0.30024	12.1	0.12994	12.2	0.06302	12.1	0.517
12.125	0.31326	12.125	0.29664	12.125	0.13208	12.225	0.0622	12.125	0.51002
12.15	0.32169	12.15	0.30485	12.15	0.12831	12.25	0.06359	12.15	0.50674
12.175	0.31946	12.175	0.29844	12.175	0.13101	12.275	0.0623	12.175	0.51725
12.2	0.31423	12.2	0.29989	12.2	0.13045	12.3	0.06376	12.2	0.50868
12.225	0.31897	12.225	0.29684	12.225	0.12841	12.325	0.06209	12.225	0.51347
12.25	0.31556	12.25	0.29682	12.25	0.13036	12.35	0.06168	12.25	0.51442
12.275	0.31646	12.275	0.29194	12.275	0.12776	12.375	0.06286	12.275	0.50289
12.3	0.31354	12.3	0.30125	12.3	0.12966	12.4	0.06179	12.3	0.50455
12.325	0.31455	12.325	0.29719	12.325	0.13013	12.425	0.06178	12.325	0.50525
12.35	0.31165	12.35	0.29011	12.35	0.12667	12.45	0.06192	12.35	0.50808
12.375	0.30869	12.375	0.29209	12.375	0.12649	12.475	0.06137	12.375	0.50469
12.4	0.30925	12.4	0.2987	12.4	0.12961	12.5	0.06209	12.4	0.50508
12.425	0.31148	12.425	0.29861	12.425	0.12899	12.525	0.06092	12.425	0.50744
12.45	0.31253	12.45	0.29473	12.45	0.12868	12.55	0.06065	12.45	0.51241
12.475	0.30862	12.475	0.29644	12.475	0.12876	12.575	0.06165	12.475	0.50071
12.5	0.30726	12.5	0.29261	12.5	0.12858	12.6	0.06025	12.5	0.50571
12.525	0.3097	12.525	0.29078	12.525	0.12643	12.625	0.0604	12.525	0.4963
12.55	0.31148	12.55	0.29412	12.55	0.12706	12.65	0.06053	12.55	0.50547
12.575	0.30702	12.575	0.29336	12.575	0.12523	12.675	0.06043	12.575	0.49774
12.6	0.30486	12.6	0.28997	12.6	0.12725	12.7	0.06043	12.6	0.49968
12.625	0.30883	12.625	0.29043	12.625	0.1271	12.725	0.06056	12.625	0.49993
12.65	0.31399	12.65	0.29064	12.65	0.12798	12.75	0.06016	12.65	0.49982
12.675	0.31294	12.675	0.28968	12.675	0.1259	12.775	0.05999	12.675	0.49644
12.7	0.30493	12.7	0.29148	12.7	0.12672	12.8	0.05973	12.7	0.48575
12.725	0.30538	12.725	0.28373	12.725	0.12453	12.825	0.05936	12.725	0.49601
12.75	0.31451	12.75	0.29006	12.75	0.12194	12.85	0.05889	12.75	0.49743
12.775	0.3103	12.775	0.2815	12.775	0.12353	12.875	0.06058	12.775	0.49587
12.8	0.30291	12.8	0.28318	12.8	0.1254	12.9	0.05955	12.8	0.49912
12.825	0.30629	12.825	0.28956	12.825	0.12341	12.925	0.05817	12.825	0.49143
12.85	0.30974	12.85	0.29043	12.85	0.12177	12.95	0.05979	12.85	0.49686
12.875	0.30448	12.875	0.2869	12.875	0.12189	12.975	0.05948	12.875	0.48977
12.9	0.30775	12.9	0.28632	12.9	0.1239	13	0.05919	12.9	0.48889
12.925	0.30775	12.925	0.28913	12.925	0.1241	13.025	0.05884	12.925	0.49365
12.95	0.29775	12.95	0.28605	12.95	0.12138	13.05	0.05869	12.95	0.49326
12.975	0.30754	12.975	0.28774	12.975	0.12571	13.075	0.05966	12.975	0.49252
13	0.30545	13	0.28945	13	0.12088	13.1	0.05883	13	0.49323
13.025	0.29935	13.025	0.28304	13.025	0.12581	13.125	0.0597	13.025	0.49189
13.05	0.29743	13.05	0.28156	13.05	0.12411	13.15	0.05816	13.05	0.48843
13.075	0.3035	13.075	0.28356	13.075	0.12225	13.175	0.0597	13.075	0.48544
13.1	0.30552	13.1	0.28344	13.1	0.12197	13.2	0.05924	13.1	0.48826
13.125	0.30479	13.125	0.27993	13.125	0.12003	13.225	0.05911	13.125	0.48353
13.15	0.29601	13.15	0.28092	13.15	0.12251	13.25	0.05816	13.15	0.49041
13.175	0.30026	13.175	0.28048	13.175	0.12274	13.275	0.05701	13.175	0.48977
13.2	0.30726	13.2	0.28083	13.2	0.12126	13.3	0.05696	13.2	0.48815
13.225	0.30019	13.225	0.28127	13.225	0.12175	13.325	0.05764	13.225	0.4799
13.25	0.302	13.25	0.28051	13.25	0.1199	13.35	0.05709	13.25	0.48096
13.275	0.30444	13.275	0.27909	13.275	0.12224	13.375	0.05814	13.275	0.48064
13.3	0.2996	13.3	0.27979	13.3	0.12237	13.4	0.05765	13.3	0.47958
13.325	0.29785	13.325	0.27845	13.325	0.11995	13.425	0.05817	13.325	0.48822
13.35	0.30263	13.35	0.28051	13.35	0.11907	13.45	0.05892	13.35	0.48258
13.375	0.29269	13.375	0.2748	13.375	0.12124	13.475	0.05663	13.375	0.4751
13.4	0.2997	13.4	0.28417	13.4	0.11794	13.5	0.05674	13.4	0.47718
13.425	0.29698	13.425	0.27567	13.425	0.11956	13.525	0.05744	13.425	0.48762
13.45	0.29524	13.45	0.27935	13.45	0.11864	13.55	0.05704	13.45	0.48402
13.475	0.29095	13.475	0.27619	13.475	0.12148	13.575	0.05651	13.475	0.47387
13.5	0.29196	13.5	0.27515	13.5	0.11971	13.6	0.05793	13.5	0.47609
13.525	0.29601	13.525	0.27605	13.525	0.11691	13.625	0.05641	13.525	0.47214
13.55	0.29158	13.55	0.27013	13.55	0.11944	13.65	0.05722	13.55	0.47806
13.575	0.292	13.575	0.27236	13.575	0.11832	13.675	0.05765	13.575	0.48469
13.6	0.28614	13.6	0.27204	13.6	0.11806	13.7	0.05605	13.6	0.47553
13.625	0.29608	13.625	0.27306	13.625	0.1177	13.725	0.05586	13.625	0.46516
13.65	0.29221	13.65	0.27332	13.65	0.11913	13.75	0.05593	13.65	0.4768
13.675	0.28503	13.675	0.28431	13.675	0.11936	13.775	0.05584	13.675	0.47722
13.7	0.30092	13.7	0.27593	13.7	0.11627	13.8	0.05627	13.7	0.47644
13.725	0.29057	13.725	0.27048	13.725	0.11716	13.825	0.05617	13.725	0.4714
13.75	0.29179	13.75	0.2784	13.75	0.11726	13.85	0.05437	13.75	0.4665
13.775	0.2905	13.775	0.26874	13.775	0.11602	13.875	0.05527	13.775	0.47521
13.8	0.28621	13.8	0.27637	13.8	0.11668	13.9	0.05536	13.8	0.46674
13.825	0.28872	13.825	0.27509	13.825	0.11502	13.925	0.05551	13.825	0.47027
13.85	0.2898	13.85	0.26772	13.85	0.11579	13.95	0.05529	13.85	0.46999
13.875	0.28893	13.875	0.2768	13.875	0.1166	13.975	0.05402	13.875	0.46766
13.9	0.28917	13.9	0.26807	13.9	0.11695	14	0.05473	13.9	0.47662
13.925	0.28897	13.925	0.27381	13.925	0.11639	14.025	0.05549	13.925	0.47263
13.95	0.29165	13.95	0.26801	13.95	0.1181	14.05	0.05374	13.95	0.4671
13.975	0.28855	13.975	0.26813	13.975	0.11553	14.075	0.0552	13.975	0.4689
14	0.28952	14	0.27175	14	0.11474	14.1	0.05431	14	0.4665
14.025	0.28137	14.025	0.26418	14.025	0.11549	14.125	0.05517	14.025	0.46925
14.05	0.28621	14.05	0.26717	14.05	0.1152	14.15	0.05592	14.05	0.46734
14.075	0.28308	14.075	0.27013	14.075	0.11198	14.175	0.05534	14.075	0.46893
14.1	0.29621	14.1	0.2746	14.1	0.11564	14.2	0.0538	14.1	0.47027
14.125	0.292	14.125	0.27033	14.125	0.11474	14.225	0.05504	14.125	0.46907
14.15	0.28621	14.15	0.27106	14.15	0.11678	14.25	0.0543	14.15	0.46435
14.175	0.28635	14.175	0.26096	14.175	0.11379	14.275	0.05426	14.175	0.46572
14.2	0.27642	14.2	0.27335	14.2	0.11367	14.3	0.05442	14.2	0.46484
14.225	0.29168	14.225	0.26366	14.225	0.11231	14.325	0.05271	14.225	0.46491
14.25	0.28555	14.25	0.25879	14.25	0.11229	14.35	0.05407	14.25	0.4623
14.275	0.28914	14.275	0.26911	14.275	0.11375	14.375	0.05213	14.275	0.45698
14.3	0.27743	14.3	0.2643	14.3	0.11443	14.4	0.05367	14.3	0.45821
14.325	0.28363	14.325	0.26323	14.325	0.11146	14.425	0.05442	14.325	0.46212
14.35	0.28579	14.35	0.2641	14.35	0.11352	14.45	0.05367	14.35	0.45966
14.375	0.28478	14.375	0.26578	14.375	0.11458	14.475	0.05497	14.375	0.46064
14.4	0.28046	14.4	0.26282	14.4	0.1094	14.5	0.05424	14.4	0.46361
14.425	0.27722	14.425	0.2654	14.425	0.11452	14.525	0.05399	14.425	0.45743
14.45	0.28022	14.45	0.26183	14.45	0.11211	14.55	0.05254	14.45	0.45934
14.475	0.2822	14.475	0.26044	14.475	0.10866	14.575	0.05311	14.475	0.46096
14.5	0.28342	14.5	0.26456	14.5	0.11289	14.6	0.05189	14.5	0.45733
14.525	0.27415	14.525	0.26111	14.525	0.11037	14.625	0.05271	14.525	0.45683
14.55	0.28053	14.55	0.26006	14.55	0.11095	14.65	0.05285	14.55	0.45567
14.575	0.27889	14.575	0.25795	14.575	0.10985	14.675	0.05216	14.575	0.46128
14.6	0.2761	14.6	0.26076	14.6	0.11002	14.7	0.0547	14.6	0.45105
14.625	0.27722	14.625	0.25801	14.625	0.11078	14.725	0.05212	14.625	0.455
14.65	0.27391	14.65	0.25716	14.65	0.11048	14.75	0.05347	14.65	0.44784
14.675	0.27746	14.675	0.26021	14.675	0.11181	14.775	0.05055	14.675	0.45426
14.7	0.28283	14.7	0.25606	14.7	0.10876	14.8	0.05272	14.7	0.45169
14.725	0.27837	14.725	0.2538	14.725	0.10868	14.825	0.05199	14.725	0.45049
14.75	0.27889	14.75	0.26001	14.75	0.11012	14.85	0.0497	14.75	0.45324
14.775	0.27147	14.775	0.25748	14.775	0.10818	14.875	0.05212	14.775	0.44879
14.8	0.27495	14.8	0.25566	14.8	0.10903	14.9	0.0528	14.8	0.455
14.825	0.273	14.825	0.25966	14.825	0.11109	14.925	0.05013	14.825	0.45278
14.85	0.27485	14.85	0.25371	14.85	0.11035	14.95	0.05119	14.85	0.45384
14.875	0.27391	14.875	0.2558	14.875	0.10934	14.975	0.05125	14.875	0.45274
14.9	0.27645	14.9	0.25728	14.9	0.10924	15	0.05129	14.9	0.45482
14.925	0.26771	14.925	0.26076	14.925	0.10822	15.025	0.05145	14.925	0.45123
14.95	0.27534	14.95	0.25377	14.95	0.10997	15.05	0.05161	14.95	0.44192
14.975	0.27523	14.975	0.25508	14.975	0.10732	15.075	0.05192	14.975	0.44901
15	0.27227	15	0.25438	15	0.10729	15.1	0.05147	15	0.44343
15.025	0.27854	15.025	0.25838	15.025	0.10896	15.125	0.0522	15.025	0.44347
15.05	0.27238	15.05	0.25571	15.05	0.10617	15.15	0.05017	15.05	0.44128
15.075	0.27262	15.075	0.25641	15.075	0.10843	15.175	0.05034	15.075	0.44961
15.1	0.27081	15.1	0.25276	15.1	0.10764	15.2	0.04966	15.1	0.44717
15.125	0.26558	15.125	0.25528	15.125	0.1062	15.225	0.05028	15.125	0.45518
15.15	0.27771	15.15	0.25975	15.15	0.10961	15.25	0.0509	15.15	0.45211
15.175	0.2738	15.175	0.25099	15.175	0.10713	15.275	0.0505	15.175	0.44749
15.2	0.28116	15.2	0.25342	15.2	0.10831	15.3	0.05181	15.2	0.43987
15.225	0.2699	15.225	0.25383	15.225	0.10919	15.325	0.05003	15.225	0.44953
15.25	0.27663	15.25	0.25609	15.25	0.10585	15.35	0.05025	15.25	0.4404
15.275	0.26708	15.275	0.24925	15.275	0.1067	15.375	0.04957	15.275	0.43998
15.3	0.27095	15.3	0.25209	15.3	0.10534	15.4	0.05066	15.3	0.43642
15.325	0.2676	15.325	0.25218	15.325	0.10621	15.425	0.05015	15.325	0.44449
15.35	0.27001	15.35	0.24977	15.35	0.10569	15.45	0.04957	15.35	0.43878
15.375	0.26746	15.375	0.24603	15.375	0.10496	15.475	0.04887	15.375	0.44266
15.4	0.27018	15.4	0.25287	15.4	0.105	15.5	0.04922	15.4	0.43959
15.425	0.26976	15.425	0.24724	15.425	0.10601	15.525	0.04879	15.425	0.43962
15.45	0.26513	15.45	0.25191	15.45	0.10596	15.55	0.04865	15.45	0.44301
15.475	0.263	15.475	0.24765	15.475	0.10394	15.575	0.05049	15.475	0.43751
15.5	0.26694	15.5	0.24887	15.5	0.10476	15.6	0.04938	15.5	0.43578
15.525	0.26966	15.525	0.24983	15.525	0.10356	15.625	0.04835	15.525	0.4368
15.55	0.26432	15.55	0.24733	15.55	0.10239	15.65	0.0485	15.55	0.43151
15.575	0.26896	15.575	0.25023	15.575	0.10573	15.675	0.04879	15.575	0.43585
15.6	0.26777	15.6	0.25229	15.6	0.10364	15.7	0.04914	15.6	0.43271
15.625	0.26478	15.625	0.24939	15.625	0.1039	15.725	0.04959	15.625	0.43719
15.65	0.2608	15.65	0.24872	15.65	0.10305	15.75	0.04937	15.65	0.4362
15.675	0.26812	15.675	0.24559	15.675	0.1045	15.775	0.04945	15.675	0.43222
15.7	0.26547	15.7	0.24835	15.7	0.10233	15.8	0.05046	15.7	0.43314
15.725	0.26725	15.725	0.2426	15.725	0.10364	15.825	0.04932	15.725	0.43529
15.75	0.26537	15.75	0.24672	15.75	0.10204	15.85	0.05032	15.75	0.43592
15.775	0.26209	15.775	0.25139	15.775	0.10391	15.875	0.0492	15.775	0.43433
15.8	0.26098	15.8	0.24519	15.8	0.10302	15.9	0.04933	15.8	0.43853
15.825	0.26091	15.825	0.24078	15.825	0.10523	15.925	0.04877	15.825	0.43236
15.85	0.26098	15.85	0.24156	15.85	0.1008	15.95	0.04898	15.85	0.43109
15.875	0.26335	15.875	0.24516	15.875	0.10143	15.975	0.04765	15.875	0.43649
15.9	0.26237	15.9	0.25267	15.9	0.10422	16	0.04852	15.9	0.42411
15.925	0.2606	15.925	0.24289	15.925	0.10167	16.025	0.04735	15.925	0.43733
15.95	0.26227	15.95	0.23695	15.95	0.10369	16.05	0.04746	15.95	0.43176
15.975	0.25802	15.975	0.2417	15.975	0.10208	16.075	0.04766	15.975	0.4222
16	0.25659	16	0.24556	16	0.10121	16.1	0.04751	16	0.43247
16.025	0.25798	16.025	0.23973	16.025	0.10082	16.125	0.0484	16.025	0.42778
16.05	0.25613	16.05	0.24405	16.05	0.10007	16.15	0.0482	16.05	0.43028
16.075	0.25927	16.075	0.24278	16.075	0.10039	16.175	0.04718	16.075	0.43232
16.1	0.2553	16.1	0.24153	16.1	0.10046	16.2	0.04748	16.1	0.42665
16.125	0.25802	16.125	0.23869	16.125	0.09871	16.225	0.04759	16.125	0.42196
16.15	0.25624	16.15	0.24156	16.15	0.09941	16.25	0.04801	16.15	0.42636
16.175	0.26251	16.175	0.24037	16.175	0.10033	16.275	0.04685	16.175	0.42936
16.2	0.25641	16.2	0.23828	16.2	0.09972	16.3	0.04712	16.2	0.42725
16.225	0.25819	16.225	0.24394	16.225	0.10135	16.325	0.04673	16.225	0.42386
16.25	0.25868	16.25	0.24046	16.25	0.10026	16.35	0.04833	16.25	0.43031
16.275	0.25261	16.275	0.23851	16.275	0.09964	16.375	0.0466	16.275	0.42224
16.3	0.25718	16.3	0.24107	16.3	0.10124	16.4	0.04668	16.3	0.4142
16.325	0.25502	16.325	0.23811	16.325	0.09968	16.425	0.04751	16.325	0.41988
16.35	0.25516	16.35	0.23825	16.35	0.0981	16.45	0.04612	16.35	0.42249
16.375	0.25328	16.375	0.23906	16.375	0.1015	16.475	0.04749	16.375	0.42347
16.4	0.25833	16.4	0.24023	16.4	0.10042	16.5	0.0459	16.4	0.41977
16.425	0.25404	16.425	0.24318	16.425	0.09971	16.525	0.04682	16.425	0.41811
16.45	0.25666	16.45	0.2368	16.45	0.09888	16.55	0.0482	16.45	0.41949
16.475	0.25599	16.475	0.23883	16.475	0.0968	16.575	0.04652	16.475	0.41762
16.5	0.2524	16.5	0.23759	16.5	0.09899	16.6	0.04671	16.5	0.42033
16.525	0.24756	16.525	0.23521	16.525	0.09832	16.625	0.04637	16.525	0.42115
16.55	0.25721	16.55	0.23506	16.55	0.09835	16.65	0.04731	16.55	0.41758
16.575	0.25206	16.575	0.23468	16.575	0.09893	16.675	0.04723	16.575	0.41127
16.6	0.253	16.6	0.23811	16.6	0.09867	16.7	0.04643	16.6	0.41607
16.625	0.2523	16.625	0.23669	16.625	0.09938	16.725	0.04741	16.625	0.41649
16.65	0.25282	16.65	0.23709	16.65	0.09688	16.75	0.04582	16.65	0.41028
16.675	0.253	16.675	0.23506	16.675	0.09853	16.775	0.04603	16.675	0.41723
16.7	0.24944	16.7	0.24197	16.7	0.0968	16.8	0.04686	16.7	0.42097
16.725	0.25115	16.725	0.23147	16.725	0.09806	16.825	0.04622	16.725	0.42129
16.75	0.25464	16.75	0.24049	16.75	0.09681	16.85	0.04582	16.75	0.4172
16.775	0.25338	16.775	0.2321	16.775	0.09766	16.875	0.04561	16.775	0.40499
16.8	0.25056	16.8	0.23573	16.8	0.09625	16.9	0.0465	16.8	0.40478
16.825	0.24871	16.825	0.23593	16.825	0.09693	16.925	0.04567	16.825	0.41409
16.85	0.25477	16.85	0.23515	16.85	0.09637	16.95	0.04586	16.85	0.41194
16.875	0.24909	16.875	0.229	16.875	0.09767	16.975	0.04523	16.875	0.41342
16.9	0.25422	16.9	0.23234	16.9	0.09674	17	0.04408	16.9	0.41286
16.925	0.24948	16.925	0.23051	16.925	0.09668	17.025	0.04582	16.925	0.40443
16.95	0.24913	16.95	0.23463	16.95	0.09615	17.05	0.04544	16.95	0.41487
16.975	0.25293	16.975	0.23515	16.975	0.09777	17.075	0.04546	16.975	0.40912
17	0.24923	17	0.23039	17	0.09673	17.1	0.04613	17	0.40598
17.025	0.24449	17.025	0.22836	17.025	0.09612	17.125	0.04488	17.025	0.41392
17.05	0.24962	17.05	0.22943	17.05	0.09538	17.15	0.04479	17.05	0.40894
17.075	0.24442	17.075	0.23135	17.075	0.09514	17.175	0.04537	17.075	0.40588
17.1	0.24216	17.1	0.23396	17.1	0.09809	17.2	0.0449	17.1	0.4143
17.125	0.2485	17.125	0.22511	17.125	0.09534	17.225	0.0452	17.125	0.40894
17.15	0.24564	17.15	0.23161	17.15	0.09484	17.25	0.04423	17.15	0.41374
17.175	0.24585	17.175	0.22743	17.175	0.09579	17.275	0.04474	17.175	0.41272
17.2	0.24899	17.2	0.22938	17.2	0.09387	17.3	0.04474	17.2	0.40545
17.225	0.24442	17.225	0.23089	17.225	0.09483	17.325	0.04476	17.225	0.40101
17.25	0.24578	17.25	0.23036	17.25	0.09525	17.35	0.04466	17.25	0.40781
17.275	0.24599	17.275	0.22975	17.275	0.09585	17.375	0.0437	17.275	0.39477
17.3	0.24498	17.3	0.22189	17.3	0.09561	17.4	0.04414	17.3	0.40411
17.325	0.24474	17.325	0.22929	17.325	0.09484	17.425	0.04321	17.325	0.40679
17.35	0.24282	17.35	0.22674	17.35	0.09626	17.45	0.04366	17.35	0.40344
17.375	0.24463	17.375	0.2261	17.375	0.09398	17.475	0.04356	17.375	0.39544
17.4	0.25091	17.4	0.22845	17.4	0.09707	17.5	0.04464	17.4	0.40161
17.425	0.24279	17.425	0.22555	17.425	0.09544	17.525	0.04482	17.425	0.40947
17.45	0.24505	17.45	0.23161	17.45	0.09387	17.55	0.04462	17.45	0.39537
17.475	0.24791	17.475	0.22039	17.475	0.09452	17.575	0.04425	17.475	0.40168
17.5	0.24516	17.5	0.22418	17.5	0.09292	17.6	0.04433	17.5	0.40524
17.525	0.24331	17.525	0.22729	17.525	0.09404	17.625	0.04285	17.525	0.39702
17.55	0.24108	17.55	0.22247	17.55	0.09428	17.65	0.04343	17.55	0.40178
17.575	0.24007	17.575	0.22871	17.575	0.09414	17.675	0.04317	17.575	0.40143
17.6	0.23996	17.6	0.22088	17.6	0.0934	17.7	0.04287	17.6	0.40676
17.625	0.23536	17.625	0.22059	17.625	0.09289	17.725	0.04312	17.625	0.39956
17.65	0.24184	17.65	0.22384	17.65	0.08996	17.75	0.04214	17.65	0.40281
17.675	0.24118	17.675	0.22552	17.675	0.0928	17.775	0.0446	17.675	0.3996
17.7	0.24296	17.7	0.22186	17.7	0.09253	17.8	0.04282	17.7	0.39491
17.725	0.24244	17.725	0.22326	17.725	0.0946	17.825	0.04326	17.725	0.40101
17.75	0.24052	17.75	0.22053	17.75	0.09185	17.85	0.04412	17.75	0.39614
17.775	0.24728	17.775	0.22503	17.775	0.0929	17.875	0.04284	17.775	0.39762
17.8	0.24296	17.8	0.21952	17.8	0.09307	17.9	0.04324	17.8	0.39812
17.825	0.24282	17.825	0.22204	17.825	0.09071	17.925	0.04369	17.825	0.39438
17.85	0.24028	17.85	0.21963	17.85	0.0911	17.95	0.04358	17.85	0.39385
17.875	0.23484	17.875	0.21772	17.875	0.0925	17.975	0.04286	17.875	0.39406
17.9	0.24324	17.9	0.22271	17.9	0.09145	18	0.04289	17.9	0.38708
17.925	0.23714	17.925	0.21998	17.925	0.09265	18.025	0.04326	17.925	0.39057
17.95	0.24157	17.95	0.2212	17.95	0.09076	18.05	0.0424	17.95	0.39473
17.975	0.23533	17.975	0.21992	17.975	0.09156	18.075	0.04379	17.975	0.39001
18	0.23899	18	0.22123	18	0.09121	18.1	0.04317	18	0.39413
18.025	0.23581	18.025	0.21772	18.025	0.09152	18.125	0.04268	18.025	0.39046
18.05	0.2385	18.05	0.21798	18.05	0.0893	18.15	0.04171	18.05	0.3856
18.075	0.23822	18.075	0.22128	18.075	0.09097	18.175	0.04305	18.075	0.38979
18.1	0.2369	18.1	0.22007	18.1	0.0915	18.2	0.04309	18.1	0.38796
18.125	0.23393	18.125	0.21743	18.125	0.09075	18.225	0.04212	18.125	0.39357
18.15	0.23571	18.15	0.21397	18.15	0.09068	18.25	0.04161	18.15	0.38937
18.175	0.23118	18.175	0.21809	18.175	0.09133	18.275	0.04242	18.175	0.38348
18.2	0.234	18.2	0.22065	18.2	0.09084	18.3	0.0412	18.2	0.39061
18.225	0.2377	18.225	0.2156	18.225	0.08897	18.325	0.0428	18.225	0.39381
18.25	0.23324	18.25	0.22018	18.25	0.09037	18.35	0.04173	18.25	0.38334
18.275	0.23557	18.275	0.21954	18.275	0.09164	18.375	0.04166	18.275	0.39022
18.3	0.23038	18.3	0.21615	18.3	0.09107	18.4	0.04261	18.3	0.38895
18.325	0.23536	18.325	0.21461	18.325	0.09078	18.425	0.04252	18.325	0.38729
18.35	0.23167	18.35	0.21519	18.35	0.09141	18.45	0.04217	18.35	0.37678
18.375	0.22675	18.375	0.21824	18.375	0.08854	18.475	0.04152	18.375	0.3862
18.4	0.22818	18.4	0.2178	18.4	0.08781	18.5	0.04227	18.4	0.38828
18.425	0.23114	18.425	0.21235	18.425	0.08846	18.525	0.04168	18.425	0.39237
18.45	0.2331	18.45	0.21328	18.45	0.08919	18.55	0.04131	18.45	0.38137
18.475	0.22902	18.475	0.21418	18.475	0.08835	18.575	0.0415	18.475	0.38394
18.5	0.22888	18.5	0.2185	18.5	0.08857	18.6	0.04064	18.5	0.37399
18.525	0.22689	18.525	0.21183	18.525	0.08807	18.625	0.04098	18.525	0.38376
18.55	0.22651	18.55	0.21531	18.55	0.08682	18.65	0.04151	18.55	0.38249
18.575	0.23428	18.575	0.21632	18.575	0.08865	18.675	0.04096	18.575	0.38775
18.6	0.22557	18.6	0.21499	18.6	0.08703	18.7	0.04059	18.6	0.38401
18.625	0.23191	18.625	0.21505	18.625	0.08777	18.725	0.0422	18.625	0.38288
18.65	0.22613	18.65	0.21073	18.65	0.09013	18.75	0.04215	18.65	0.37332
18.675	0.22661	18.675	0.2129	18.675	0.08966	18.775	0.04077	18.675	0.38168
18.7	0.23055	18.7	0.21505	18.7	0.08807	18.8	0.04089	18.7	0.38073
18.725	0.23271	18.725	0.21212	18.725	0.08808	18.825	0.04078	18.725	0.37541
18.75	0.22986	18.75	0.21496	18.75	0.08736	18.85	0.0403	18.75	0.37879
18.775	0.23212	18.775	0.21543	18.775	0.0864	18.875	0.04197	18.775	0.38207
18.8	0.22902	18.8	0.21148	18.8	0.08881	18.9	0.0411	18.8	0.3789
18.825	0.22581	18.825	0.21099	18.825	0.08657	18.925	0.03966	18.825	0.38013
18.85	0.22822	18.85	0.21212	18.85	0.08855	18.95	0.04068	18.85	0.37713
18.875	0.23146	18.875	0.21023	18.875	0.08748	18.975	0.04083	18.875	0.37435
18.9	0.23097	18.9	0.21136	18.9	0.08761	19	0.04084	18.9	0.37791
18.925	0.22735	18.925	0.20597	18.925	0.08582	19.025	0.04	18.925	0.37124
18.95	0.22564	18.95	0.20655	18.95	0.08616	19.05	0.04087	18.95	0.37791
18.975	0.22846	18.975	0.21531	18.975	0.08664	19.075	0.04183	18.975	0.37139
19	0.22658	19	0.20539	19	0.08722	19.1	0.04113	19	0.37526
19.025	0.23027	19.025	0.21287	19.025	0.08538	19.125	0.03997	19.025	0.37646
19.05	0.22383	19.05	0.21003	19.05	0.08565	19.15	0.04079	19.05	0.38137
19.075	0.2233	19.075	0.20716	19.075	0.08728	19.175	0.04073	19.075	0.37174
19.1	0.22902	19.1	0.20469	19.1	0.08763	19.2	0.0404	19.1	0.37646
19.125	0.22752	19.125	0.20858	19.125	0.0859	19.225	0.04046	19.125	0.36983
19.15	0.22602	19.15	0.20986	19.15	0.08447	19.25	0.039	19.15	0.3723
19.175	0.22898	19.175	0.20875	19.175	0.08332	19.275	0.04032	19.175	0.36479
19.2	0.22135	19.2	0.20913	19.2	0.08655	19.3	0.03941	19.2	0.3734
19.225	0.22769	19.225	0.20696	19.225	0.08354	19.325	0.03885	19.225	0.36835
19.25	0.22463	19.25	0.20466	19.25	0.08492	19.35	0.03934	19.25	0.37407
19.275	0.22198	19.275	0.2049	19.275	0.08559	19.375	0.03947	19.275	0.36856
19.3	0.2278	19.3	0.20965	19.3	0.08391	19.4	0.03903	19.3	0.36871
19.325	0.22163	19.325	0.20455	19.325	0.08407	19.425	0.03926	19.325	0.36712
19.35	0.22905	19.35	0.20707	19.35	0.08511	19.45	0.03919	19.35	0.37495
19.375	0.22543	19.375	0.20582	19.375	0.08474	19.475	0.04004	19.375	0.365
19.4	0.2201	19.4	0.20527	19.4	0.08442	19.5	0.04001	19.4	0.36712
19.425	0.22261	19.425	0.2024	19.425	0.08621	19.525	0.03846	19.425	0.36719
19.45	0.22403	19.45	0.20545	19.45	0.08523	19.55	0.03912	19.45	0.37167
19.475	0.21905	19.475	0.20258	19.475	0.08205	19.575	0.03934	19.475	0.37096
19.5	0.22024	19.5	0.20255	19.5	0.08357	19.6	0.03908	19.5	0.36468
19.525	0.21734	19.525	0.20394	19.525	0.08318	19.625	0.0394	19.525	0.36447
19.55	0.21957	19.55	0.20234	19.55	0.0827	19.65	0.03905	19.55	0.36684
19.575	0.22546	19.575	0.20005	19.575	0.08488	19.675	0.0389	19.575	0.36888
19.6	0.22337	19.6	0.20191	19.6	0.08241	19.7	0.03946	19.6	0.35982
19.625	0.22536	19.625	0.20217	19.625	0.08443	19.725	0.039	19.625	0.36243
19.65	0.2247	19.65	0.20423	19.65	0.08321	19.75	0.0394	19.65	0.36677
19.675	0.22512	19.675	0.20591	19.675	0.08326	19.775	0.03892	19.675	0.36684
19.7	0.21961	19.7	0.19991	19.7	0.08411	19.8	0.04011	19.7	0.37005
19.725	0.22076	19.725	0.20252	19.725	0.0842	19.825	0.03789	19.725	0.35869
19.75	0.22351	19.75	0.20353	19.75	0.08294	19.85	0.03859	19.75	0.36384
19.775	0.22313	19.775	0.20066	19.775	0.08209	19.875	0.03789	19.775	0.36454
19.8	0.21898	19.8	0.19532	19.8	0.08325	19.9	0.03998	19.8	0.36253
19.825	0.21564	19.825	0.20194	19.825	0.08209	19.925	0.03779	19.825	0.35999
19.85	0.2179	19.85	0.20133	19.85	0.08276	19.95	0.03823	19.85	0.36754
19.875	0.21679	19.875	0.20075	19.875	0.08182	19.975	0.03829	19.875	0.35996
19.9	0.22184	19.9	0.20113	19.9	0.08208	20	0.03917	19.9	0.36359
19.925	0.21825	19.925	0.19907	19.925	0.08178	20.025	0.03861	19.925	0.36123
19.95	0.21922	19.95	0.20075	19.95	0.08123	20.05	0.03745	19.95	0.3668
19.975	0.21818	19.975	0.20057	19.975	0.0829	20.075	0.03726	19.975	0.35904
20	0.21201	20	0.19492	20	0.08349	20.1	0.03698	20	0.35446
20.025	0.21142	20.025	0.19994	20.025	0.08099	20.125	0.03854	20.025	0.35559
20.05	0.21679	20.05	0.20086	20.05	0.08113	20.15	0.03662	20.05	0.35188
20.075	0.21644	20.075	0.20023	20.075	0.08123	20.175	0.0369	20.075	0.35978
20.1	0.21501	20.1	0.19628	20.1	0.08023	20.2	0.03862	20.1	0.36144
20.125	0.214	20.125	0.19857	20.125	0.08123	20.225	0.03835	20.125	0.35541
20.15	0.21616	20.15	0.19924	20.15	0.08179	20.25	0.03869	20.15	0.35922
20.175	0.21881	20.175	0.19692	20.175	0.0815	20.275	0.03817	20.175	0.35682
20.2	0.21574	20.2	0.19556	20.2	0.08055	20.3	0.03888	20.2	0.35432
20.225	0.21658	20.225	0.19242	20.225	0.08051	20.325	0.03783	20.225	0.36144
20.25	0.21476	20.25	0.19312	20.25	0.07937	20.35	0.03713	20.25	0.3595
20.275	0.20441	20.275	0.19907	20.275	0.0795	20.375	0.03726	20.275	0.35865
20.3	0.21327	20.3	0.19437	20.3	0.07921	20.4	0.03677	20.3	0.35386
20.325	0.21267	20.325	0.19776	20.325	0.08105	20.425	0.03764	20.325	0.36066
20.35	0.21442	20.35	0.19741	20.35	0.08231	20.45	0.0374	20.35	0.3588
20.375	0.20971	20.375	0.19451	20.375	0.08119	20.475	0.03701	20.375	0.35901
20.4	0.21076	20.4	0.1957	20.4	0.08158	20.5	0.03766	20.4	0.35252
20.425	0.21156	20.425	0.1968	20.425	0.081	20.525	0.03734	20.425	0.36176
20.45	0.21041	20.45	0.19796	20.45	0.08086	20.55	0.03718	20.45	0.35305
20.475	0.21048	20.475	0.19657	20.475	0.08115	20.575	0.03666	20.475	0.35612
20.5	0.21117	20.5	0.19353	20.5	0.08072	20.6	0.03586	20.5	0.3509
20.525	0.21288	20.525	0.1935	20.525	0.08038	20.625	0.03693	20.525	0.35181
20.55	0.21163	20.55	0.19428	20.55	0.07907	20.65	0.03622	20.55	0.35453
20.575	0.21644	20.575	0.19785	20.575	0.08034	20.675	0.03738	20.575	0.35241
20.6	0.20974	20.6	0.19588	20.6	0.07909	20.7	0.03718	20.6	0.35312
20.625	0.21194	20.625	0.1899	20.625	0.07736	20.725	0.03565	20.625	0.34511
20.65	0.20591	20.65	0.19042	20.65	0.07915	20.75	0.03694	20.65	0.35111
20.675	0.20783	20.675	0.19283	20.675	0.08014	20.775	0.03661	20.675	0.34744
20.7	0.20487	20.7	0.19199	20.7	0.07708	20.8	0.03594	20.7	0.35527
20.725	0.20622	20.725	0.18567	20.725	0.07903	20.825	0.03704	20.725	0.34338
20.75	0.21072	20.75	0.19057	20.75	0.07983	20.85	0.03665	20.75	0.34832
20.775	0.2056	20.775	0.19373	20.775	0.07988	20.875	0.03565	20.775	0.34501
20.8	0.20476	20.8	0.19791	20.8	0.07884	20.9	0.03676	20.8	0.34448
20.825	0.20724	20.825	0.19466	20.825	0.07879	20.925	0.03643	20.825	0.34938
20.85	0.21152	20.85	0.19721	20.85	0.07843	20.95	0.0365	20.85	0.35058
20.875	0.20856	20.875	0.18955	20.875	0.07814	20.975	0.03726	20.875	0.3474
20.9	0.2056	20.9	0.18918	20.9	0.07703	21	0.03621	20.9	0.3449
20.925	0.20849	20.925	0.19094	20.925	0.07824	21.025	0.03548	20.925	0.35037
20.95	0.20748	20.95	0.19103	20.95	0.07891	21.05	0.03617	20.95	0.351
20.975	0.20455	20.975	0.18909	20.975	0.07824	21.075	0.036	20.975	0.3467
21	0.20504	21	0.19123	21	0.07813	21.1	0.03634	21	0.34832
21.025	0.20769	21.025	0.19022	21.025	0.07548	21.125	0.03611	21.025	0.34257
21.05	0.20622	21.05	0.18726	21.05	0.0765	21.15	0.03544	21.05	0.34737
21.075	0.20678	21.075	0.18903	21.075	0.07777	21.175	0.03567	21.075	0.33894
21.1	0.2087	21.1	0.1859	21.1	0.07635	21.2	0.03617	21.1	0.34472
21.125	0.20769	21.125	0.18909	21.125	0.07688	21.225	0.03545	21.125	0.35054
21.15	0.21152	21.15	0.18796	21.15	0.07703	21.25	0.03673	21.15	0.34247
21.175	0.20612	21.175	0.19158	21.175	0.07654	21.275	0.0353	21.175	0.3407
21.2	0.20689	21.2	0.18775	21.2	0.0788	21.3	0.0363	21.2	0.34254
21.225	0.20392	21.225	0.18491	21.225	0.0756	21.325	0.03624	21.225	0.33615
21.25	0.20211	21.25	0.18468	21.25	0.07577	21.35	0.03567	21.25	0.34437
21.275	0.20263	21.275	0.18297	21.275	0.07689	21.375	0.03547	21.275	0.34398
21.3	0.19824	21.3	0.18607	21.3	0.07712	21.4	0.03564	21.3	0.34487
21.325	0.20898	21.325	0.18816	21.325	0.07693	21.425	0.03541	21.325	0.33749
21.35	0.20553	21.35	0.1883	21.35	0.07736	21.45	0.03529	21.35	0.33869
21.375	0.20103	21.375	0.18857	21.375	0.07699	21.475	0.03532	21.375	0.33563
21.4	0.20361	21.4	0.18732	21.4	0.07763	21.5	0.03482	21.4	0.3376
21.425	0.20162	21.425	0.18068	21.425	0.07599	21.525	0.03447	21.425	0.34261
21.45	0.20441	21.45	0.18343	21.45	0.07456	21.55	0.03516	21.45	0.34
21.475	0.20016	21.475	0.18587	21.475	0.07498	21.575	0.03424	21.475	0.34215
21.5	0.20047	21.5	0.1859	21.5	0.07673	21.6	0.03459	21.5	0.33323
21.525	0.20577	21.525	0.18433	21.525	0.07494	21.625	0.03663	21.525	0.33203
21.55	0.20079	21.55	0.18749	21.55	0.07579	21.65	0.03516	21.55	0.33563
21.575	0.20009	21.575	0.18511	21.575	0.07626	21.675	0.03518	21.575	0.33474
21.6	0.1995	21.6	0.18778	21.6	0.07418	21.7	0.03442	21.6	0.33019
21.625	0.20023	21.625	0.1848	21.625	0.07479	21.725	0.0358	21.625	0.33873
21.65	0.205	21.65	0.18938	21.65	0.07452	21.75	0.03517	21.65	0.33538
21.675	0.19936	21.675	0.18262	21.675	0.0747	21.775	0.0341	21.675	0.33552
21.7	0.20229	21.7	0.18416	21.7	0.07723	21.8	0.03471	21.7	0.33682
21.725	0.19901	21.725	0.18668	21.725	0.07558	21.825	0.03519	21.725	0.33291
21.75	0.19866	21.75	0.1881	21.75	0.07416	21.85	0.03467	21.75	0.33203
21.775	0.19441	21.775	0.18001	21.775	0.07428	21.875	0.03526	21.775	0.33404
21.8	0.1988	21.8	0.18387	21.8	0.07573	21.9	0.03486	21.8	0.33566
21.825	0.19939	21.825	0.18488	21.825	0.07514	21.925	0.03396	21.825	0.33993
21.85	0.19748	21.85	0.17885	21.85	0.07428	21.95	0.03445	21.85	0.33189
21.875	0.19974	21.875	0.18216	21.875	0.07435	21.975	0.03373	21.875	0.32822
21.9	0.20051	21.9	0.18129	21.9	0.07482	22	0.03504	21.9	0.33206
21.925	0.20382	21.925	0.18395	21.925	0.07476	22.025	0.03418	21.925	0.34141
21.95	0.20117	21.95	0.18123	21.95	0.07305	22.05	0.03387	21.95	0.33273
21.975	0.20128	21.975	0.18256	21.975	0.07352	22.075	0.03453	21.975	0.326
22	0.19671	22	0.18349	22	0.07362	22.1	0.03494	22	0.3278
22.025	0.1958	22.025	0.18311	22.025	0.07316	22.125	0.03299	22.025	0.33143
22.05	0.19563	22.05	0.18189	22.05	0.07408	22.15	0.03408	22.05	0.33129
22.075	0.19458	22.075	0.18427	22.075	0.07313	22.175	0.03441	22.075	0.33005
22.1	0.19382	22.1	0.17853	22.1	0.07211	22.2	0.03388	22.1	0.33203
22.125	0.19776	22.125	0.17899	22.125	0.07247	22.225	0.03541	22.125	0.32931
22.15	0.19619	22.15	0.18569	22.15	0.07208	22.25	0.03456	22.15	0.33002
22.175	0.19852	22.175	0.17865	22.175	0.07408	22.275	0.03271	22.175	0.32942
22.2	0.195	22.2	0.17981	22.2	0.07305	22.3	0.0337	22.2	0.32949
22.225	0.19434	22.225	0.18279	22.225	0.0734	22.325	0.0333	22.225	0.3254
22.25	0.1995	22.25	0.17325	22.25	0.0748	22.35	0.03358	22.25	0.33291
22.275	0.19507	22.275	0.17888	22.275	0.07315	22.375	0.03399	22.275	0.32074
22.3	0.1942	22.3	0.18036	22.3	0.07167	22.4	0.03442	22.3	0.3284
22.325	0.19643	22.325	0.18175	22.325	0.0714	22.425	0.03367	22.325	0.32487
22.35	0.19431	22.35	0.18036	22.35	0.07215	22.45	0.03422	22.35	0.32325
22.375	0.19643	22.375	0.18053	22.375	0.07398	22.475	0.0329	22.375	0.32356
22.4	0.19852	22.4	0.17798	22.4	0.07153	22.5	0.03326	22.4	0.33171
22.425	0.19354	22.425	0.18024	22.425	0.07146	22.525	0.03328	22.425	0.32988
22.45	0.19444	22.45	0.17882	22.45	0.07329	22.55	0.03402	22.45	0.31891
22.475	0.19817	22.475	0.17485	22.475	0.07325	22.575	0.0335	22.475	0.32364
22.5	0.19347	22.5	0.18056	22.5	0.07039	22.6	0.03358	22.5	0.3248
22.525	0.1965	22.525	0.17963	22.525	0.07183	22.625	0.0318	22.525	0.32011
22.55	0.19441	22.55	0.17386	22.55	0.07064	22.65	0.03246	22.55	0.32734
22.575	0.19065	22.575	0.17366	22.575	0.07185	22.675	0.03306	22.575	0.32219
22.6	0.1942	22.6	0.1749	22.6	0.07021	22.7	0.03292	22.6	0.32787
22.625	0.19284	22.625	0.17638	22.625	0.07234	22.725	0.0338	22.625	0.31842
22.65	0.19455	22.65	0.17847	22.65	0.07369	22.75	0.03398	22.65	0.3188
22.675	0.19476	22.675	0.17461	22.675	0.0721	22.775	0.03272	22.675	0.3218
22.7	0.19113	22.7	0.17673	22.7	0.07179	22.8	0.03298	22.7	0.32991
22.725	0.18946	22.725	0.17914	22.725	0.07263	22.825	0.03274	22.725	0.32314
22.75	0.18873	22.75	0.17424	22.75	0.07053	22.85	0.03334	22.75	0.3249
22.775	0.1904	22.775	0.17395	22.775	0.07107	22.875	0.03313	22.775	0.31669
22.8	0.19134	22.8	0.17714	22.8	0.07101	22.9	0.03281	22.8	0.32103
22.825	0.19343	22.825	0.17531	22.825	0.07076	22.925	0.03292	22.825	0.31637
22.85	0.19559	22.85	0.17714	22.85	0.0711	22.95	0.03318	22.85	0.31436
22.875	0.18981	22.875	0.17519	22.875	0.0714	22.975	0.03323	22.875	0.31803
22.9	0.19685	22.9	0.17415	22.9	0.07061	23	0.03271	22.9	0.32021
22.925	0.19012	22.925	0.1758	22.925	0.07181	23.025	0.03333	22.925	0.31725
22.95	0.19117	22.95	0.16867	22.95	0.06925	23.05	0.03238	22.95	0.31665
22.975	0.19173	22.975	0.17435	22.975	0.07185	23.075	0.0322	22.975	0.31344
23	0.19068	23	0.17258	23	0.07171	23.1	0.03269	23	0.31478
23.025	0.18904	23.025	0.17537	23.025	0.07164	23.125	0.03289	23.025	0.31595
23.05	0.19103	23.05	0.17342	23.05	0.06868	23.15	0.03278	23.05	0.32074
23.075	0.19106	23.075	0.17134	23.075	0.07115	23.175	0.03263	23.075	0.31457
23.1	0.18594	23.1	0.17644	23.1	0.06959	23.2	0.03268	23.1	0.31531
23.125	0.19134	23.125	0.17302	23.125	0.0714	23.225	0.03258	23.125	0.31531
23.15	0.18977	23.15	0.17	23.15	0.06854	23.25	0.03236	23.15	0.31644
23.175	0.18695	23.175	0.17189	23.175	0.06962	23.275	0.03239	23.175	0.31637
23.2	0.19221	23.2	0.16954	23.2	0.06967	23.3	0.03193	23.2	0.32
23.225	0.19082	23.225	0.16945	23.225	0.07072	23.325	0.03178	23.225	0.31528
23.25	0.18514	23.25	0.16957	23.25	0.07082	23.35	0.03234	23.25	0.31679
23.275	0.18974	23.275	0.1718	23.275	0.07026	23.375	0.03249	23.275	0.31175
23.3	0.18577	23.3	0.17415	23.3	0.07021	23.4	0.03141	23.3	0.31224
23.325	0.18259	23.325	0.17108	23.325	0.06951	23.425	0.03205	23.325	0.31492
23.35	0.19274	23.35	0.17186	23.35	0.06952	23.45	0.03167	23.35	0.31334
23.375	0.18409	23.375	0.16783	23.375	0.06865	23.475	0.03275	23.375	0.30734
23.4	0.18476	23.4	0.17029	23.4	0.06803	23.5	0.03205	23.4	0.31394
23.425	0.18855	23.425	0.16986	23.425	0.06872	23.525	0.03167	23.425	0.3169
23.45	0.18221	23.45	0.16699	23.45	0.07074	23.55	0.0312	23.45	0.30734
23.475	0.1858	23.475	0.16902	23.475	0.06911	23.575	0.03145	23.475	0.31069
23.5	0.18793	23.5	0.16696	23.5	0.06863	23.6	0.03149	23.5	0.31263
23.525	0.18629	23.525	0.16443	23.525	0.06765	23.625	0.03183	23.525	0.31016
23.55	0.18172	23.55	0.16275	23.55	0.06807	23.65	0.03158	23.55	0.31327
23.575	0.18367	23.575	0.16588	23.575	0.06877	23.675	0.03188	23.575	0.30593
23.6	0.18545	23.6	0.1671	23.6	0.06932	23.7	0.03169	23.6	0.30688
23.625	0.18423	23.625	0.16777	23.625	0.06854	23.725	0.03088	23.625	0.31041
23.65	0.19096	23.65	0.1667	23.65	0.06936	23.75	0.03212	23.65	0.30671
23.675	0.185	23.675	0.17026	23.675	0.06757	23.775	0.0313	23.675	0.30826
23.7	0.18489	23.7	0.16411	23.7	0.07021	23.8	0.03196	23.7	0.30639
23.725	0.18364	23.725	0.16292	23.725	0.0688	23.825	0.03062	23.725	0.30847
23.75	0.18301	23.75	0.16942	23.75	0.0696	23.85	0.03164	23.75	0.30974
23.775	0.17897	23.775	0.16493	23.775	0.06726	23.875	0.03243	23.775	0.30847
23.8	0.18768	23.8	0.16556	23.8	0.06853	23.9	0.03112	23.8	0.30297
23.825	0.18249	23.825	0.16884	23.825	0.0682	23.925	0.03071	23.825	0.30583
23.85	0.17932	23.85	0.16881	23.85	0.068	23.95	0.03099	23.85	0.30787
23.875	0.18381	23.875	0.16554	23.875	0.06676	23.975	0.0315	23.875	0.30382
23.9	0.17988	23.9	0.16655	23.9	0.06886	24	0.03175	23.9	0.30336
23.925	0.18106	23.925	0.16406	23.925	0.06679	24.025	0.03116	23.925	0.30868
23.95	0.18455	23.95	0.16638	23.95	0.0683	24.05	0.03194	23.95	0.29951
23.975	0.18392	23.975	0.16513	23.975	0.06746	24.075	0.0316	23.975	0.30061
24	0.18354	24	0.16391	24	0.06872	24.1	0.03148	24	0.31059
24.025	0.18057	24.025	0.16458	24.025	0.06591	24.125	0.02918	24.025	0.30477
24.05	0.17545	24.05	0.16672	24.05	0.06616	24.15	0.03094	24.05	0.30353
24.075	0.1788	24.075	0.1669	24.075	0.06752	24.175	0.03069	24.075	0.3029
24.1	0.18479	24.1	0.16597	24.1	0.06802	24.2	0.03014	24.1	0.30551
24.125	0.17855	24.125	0.16034	24.125	0.06806	24.225	0.03159	24.125	0.30357
24.15	0.18036	24.15	0.16455	24.15	0.06793	24.25	0.03137	24.15	0.30396
24.175	0.18469	24.175	0.16113	24.175	0.06684	24.275	0.03022	24.175	0.30657
24.2	0.18096	24.2	0.16443	24.2	0.06748	24.3	0.02958	24.2	0.29941
24.225	0.17914	24.225	0.16423	24.225	0.06803	24.325	0.02976	24.225	0.30681
24.25	0.18169	24.25	0.16414	24.25	0.06684	24.35	0.03044	24.25	0.30265
24.275	0.18117	24.275	0.16069	24.275	0.06764	24.375	0.02968	24.275	0.30604
24.3	0.18141	24.3	0.16113	24.3	0.06657	24.4	0.03015	24.3	0.30403
24.325	0.17726	24.325	0.16481	24.325	0.06616	24.425	0.03098	24.325	0.30223
24.35	0.17831	24.35	0.16362	24.35	0.06682	24.45	0.03018	24.35	0.30223
24.375	0.17643	24.375	0.16394	24.375	0.06609	24.475	0.03086	24.375	0.30177
24.4	0.18601	24.4	0.16249	24.4	0.06672	24.5	0.03109	24.4	0.29697
24.425	0.17758	24.425	0.1631	24.425	0.0667	24.525	0.03061	24.425	0.29941
24.45	0.18399	24.45	0.16536	24.45	0.06492	24.55	0.03082	24.45	0.29655
24.475	0.17813	24.475	0.1624	24.475	0.0652	24.575	0.02944	24.475	0.30128
24.5	0.18225	24.5	0.16336	24.5	0.06714	24.6	0.02986	24.5	0.30403
24.525	0.17796	24.525	0.16281	24.525	0.06497	24.625	0.03026	24.525	0.29955
24.55	0.17594	24.55	0.16078	24.55	0.06645	24.65	0.03004	24.55	0.29916
24.575	0.1782	24.575	0.16391	24.575	0.06459	24.675	0.02973	24.575	0.3053
24.6	0.17528	24.6	0.16188	24.6	0.0661	24.7	0.03081	24.6	0.2992
24.625	0.17005	24.625	0.16084	24.625	0.06441	24.725	0.03009	24.625	0.30149
24.65	0.1759	24.65	0.16478	24.65	0.0669	24.75	0.03044	24.65	0.2993
24.675	0.1751	24.675	0.15628	24.675	0.06539	24.775	0.02998	24.675	0.29285
24.7	0.18106	24.7	0.15988	24.7	0.06427	24.8	0.02938	24.7	0.29274
24.725	0.17528	24.725	0.15869	24.725	0.06776	24.825	0.02961	24.725	0.2969
24.75	0.17911	24.75	0.16101	24.75	0.06605	24.85	0.03026	24.75	0.29309
24.775	0.17911	24.775	0.16037	24.775	0.06593	24.875	0.03126	24.775	0.29923
24.8	0.17419	24.8	0.15753	24.8	0.06309	24.9	0.03039	24.8	0.2975
24.825	0.17601	24.825	0.16116	24.825	0.06272	24.925	0.03056	24.825	0.29123
24.85	0.17782	24.85	0.16031	24.85	0.06455	24.95	0.02976	24.85	0.29094
24.875	0.17935	24.875	0.15837	24.875	0.06256	24.975	0.03012	24.875	0.29327
24.9	0.17493	24.9	0.15837	24.9	0.06515	25	0.02935	24.9	0.29447
24.925	0.17224	24.925	0.16133	24.925	0.06318	25.025	0.02988	24.925	0.29697
24.95	0.17778	24.95	0.16478	24.95	0.06302	25.05	0.02994	24.95	0.30117
24.975	0.17632	24.975	0.15646	24.975	0.06383	25.075	0.0302	24.975	0.29599
25	0.17461	25	0.15759	25	0.06548	25.1	0.03028	25	0.29712
25.025	0.17465	25.025	0.15477	25.025	0.06397	25.125	0.02916	25.025	0.29366
25.05	0.17228	25.05	0.16205	25.05	0.06474	25.15	0.03029	25.05	0.29041
25.075	0.17468	25.075	0.15878	25.075	0.0645	25.175	0.02978	25.075	0.29285
25.1	0.1758	25.1	0.15556	25.1	0.06447	25.2	0.03005	25.1	0.29038
25.125	0.1773	25.125	0.15614	25.125	0.0647	25.225	0.02895	25.125	0.28865
25.15	0.17531	25.15	0.16226	25.15	0.0629	25.25	0.02917	25.15	0.29447
25.175	0.17085	25.175	0.15504	25.175	0.0628	25.275	0.02785	25.175	0.29599
25.2	0.17113	25.2	0.15852	25.2	0.06454	25.3	0.02912	25.2	0.29405
25.225	0.17458	25.225	0.15683	25.225	0.06516	25.325	0.02885	25.225	0.29391
25.25	0.17071	25.25	0.1546	25.25	0.06362	25.35	0.02951	25.25	0.28759
25.275	0.17374	25.275	0.15596	25.275	0.06393	25.375	0.02955	25.275	0.29151
25.3	0.1728	25.3	0.15643	25.3	0.06454	25.4	0.02897	25.3	0.29183
25.325	0.17541	25.325	0.15556	25.325	0.06435	25.425	0.02868	25.325	0.29267
25.35	0.17245	25.35	0.15794	25.35	0.06516	25.45	0.02963	25.35	0.28311
25.375	0.17514	25.375	0.15567	25.375	0.06426	25.475	0.02874	25.375	0.29708
25.4	0.17357	25.4	0.15535	25.4	0.06424	25.5	0.02913	25.4	0.2901
25.425	0.17339	25.425	0.15701	25.425	0.06239	25.525	0.02923	25.425	0.28565
25.45	0.17291	25.45	0.15283	25.45	0.06384	25.55	0.02941	25.45	0.29045
25.475	0.1712	25.475	0.15608	25.475	0.06271	25.575	0.02856	25.475	0.28904
25.5	0.16642	25.5	0.15701	25.5	0.06202	25.6	0.0288	25.5	0.29394
25.525	0.17451	25.525	0.15608	25.525	0.06193	25.625	0.03011	25.525	0.29264
25.55	0.169	25.55	0.16145	25.55	0.06337	25.65	0.02731	25.55	0.28227
25.575	0.17294	25.575	0.15599	25.575	0.06156	25.675	0.02849	25.575	0.28541
25.6	0.17277	25.6	0.15582	25.6	0.06263	25.7	0.02852	25.6	0.28802
25.625	0.17113	25.625	0.15547	25.625	0.06241	25.725	0.02966	25.625	0.28936
25.65	0.17256	25.65	0.14996	25.65	0.06103	25.75	0.02855	25.65	0.29126
25.675	0.17266	25.675	0.15408	25.675	0.06148	25.775	0.02862	25.675	0.28918
25.7	0.16297	25.7	0.1568	25.7	0.06314	25.8	0.02832	25.7	0.28685
25.725	0.17304	25.725	0.15831	25.725	0.06286	25.825	0.02956	25.725	0.28587
25.75	0.16768	25.75	0.15408	25.75	0.06175	25.85	0.029	25.75	0.28481
25.775	0.16928	25.775	0.15463	25.775	0.0609	25.875	0.02832	25.775	0.28668
25.8	0.16799	25.8	0.15538	25.8	0.06229	25.9	0.02935	25.8	0.28177
25.825	0.16817	25.825	0.15103	25.825	0.06291	25.925	0.02875	25.825	0.28227
25.85	0.16677	25.85	0.15332	25.85	0.06194	25.95	0.02843	25.85	0.28209
25.875	0.16858	25.875	0.15008	25.875	0.06248	25.975	0.02863	25.875	0.28132
25.9	0.17064	25.9	0.15016	25.9	0.06301	26	0.02831	25.9	0.28855
25.925	0.16817	25.925	0.15376	25.925	0.06241	26.025	0.02807	25.925	0.27888
25.95	0.16876	25.95	0.15367	25.95	0.06159	26.05	0.02832	25.95	0.2823
25.975	0.16928	25.975	0.15518	25.975	0.0608	26.075	0.02892	25.975	0.28671
26	0.16698	26	0.15292	26	0.06084	26.1	0.02873	26	0.28967
26.025	0.16461	26.025	0.1526	26.025	0.06139	26.125	0.02868	26.025	0.28414
26.05	0.16729	26.05	0.15242	26.05	0.0616	26.15	0.02857	26.05	0.28569
26.075	0.1675	26.075	0.15257	26.075	0.06119	26.175	0.02823	26.075	0.28544
26.1	0.16719	26.1	0.15289	26.1	0.05996	26.2	0.0285	26.1	0.28121
26.125	0.16966	26.125	0.15361	26.125	0.06061	26.225	0.02854	26.125	0.28213
26.15	0.16757	26.15	0.14694	26.15	0.06222	26.25	0.02891	26.15	0.28209
26.175	0.16621	26.175	0.15077	26.175	0.06245	26.275	0.02873	26.175	0.28534
26.2	0.16994	26.2	0.15254	26.2	0.06147	26.3	0.02845	26.2	0.27811
26.225	0.16754	26.225	0.15135	26.225	0.0622	26.325	0.02824	26.225	0.28026
26.25	0.16688	26.25	0.1499	26.25	0.06068	26.35	0.02914	26.25	0.28428
26.275	0.16423	26.275	0.1499	26.275	0.06305	26.375	0.02787	26.275	0.28237
26.3	0.16883	26.3	0.14802	26.3	0.06061	26.4	0.02834	26.3	0.28386
26.325	0.16813	26.325	0.15216	26.325	0.0612	26.425	0.02811	26.325	0.27747
26.35	0.16932	26.35	0.15048	26.35	0.06072	26.45	0.02791	26.35	0.27983
26.375	0.16681	26.375	0.14773	26.375	0.06059	26.475	0.02738	26.375	0.2811
26.4	0.16203	26.4	0.15132	26.4	0.06146	26.5	0.02746	26.4	0.27571
26.425	0.16363	26.425	0.1508	26.425	0.06125	26.525	0.0269	26.425	0.27592
26.45	0.16147	26.45	0.15167	26.45	0.06024	26.55	0.02782	26.45	0.27751
26.475	0.16444	26.475	0.14529	26.475	0.06169	26.575	0.02756	26.475	0.27331
26.5	0.16405	26.5	0.14976	26.5	0.06154	26.6	0.0273	26.5	0.28036
26.525	0.16283	26.525	0.14816	26.525	0.06124	26.625	0.02788	26.525	0.27349
26.55	0.1689	26.55	0.14581	26.55	0.0624	26.65	0.02764	26.55	0.27606
26.575	0.16587	26.575	0.14584	26.575	0.06059	26.675	0.02776	26.575	0.27765
26.6	0.16524	26.6	0.14897	26.6	0.06054	26.7	0.02681	26.6	0.27067
26.625	0.16384	26.625	0.14778	26.625	0.06037	26.725	0.027	26.625	0.27324
26.65	0.16269	26.65	0.14836	26.65	0.05847	26.75	0.02751	26.65	0.27814
26.675	0.16876	26.675	0.14845	26.675	0.05925	26.775	0.02751	26.675	0.27779
26.7	0.16064	26.7	0.14871	26.7	0.0602	26.8	0.02706	26.7	0.27663
26.725	0.16203	26.725	0.147	26.725	0.05798	26.825	0.02789	26.725	0.27074
26.75	0.16245	26.75	0.14781	26.75	0.05922	26.85	0.027	26.75	0.27518
26.775	0.16555	26.775	0.14332	26.775	0.05918	26.875	0.02812	26.775	0.27719
26.8	0.15987	26.8	0.14549	26.8	0.06046	26.9	0.02799	26.8	0.2725
26.825	0.16036	26.825	0.14781	26.825	0.05841	26.925	0.02639	26.825	0.27786
26.85	0.16322	26.85	0.14761	26.85	0.0598	26.95	0.02653	26.85	0.26993
26.875	0.15785	26.875	0.14384	26.875	0.05899	26.975	0.02687	26.875	0.27585
26.9	0.1614	26.9	0.14674	26.9	0.05938	27	0.02746	26.9	0.27536
26.925	0.16015	26.925	0.14897	26.925	0.05898	27.025	0.02678	26.925	0.2749
26.95	0.16158	26.95	0.14587	26.95	0.05972	27.05	0.02707	26.95	0.2743
26.975	0.16074	26.975	0.14462	26.975	0.05975	27.075	0.02803	26.975	0.26862
27	0.16315	27	0.14868	27	0.05882	27.1	0.02746	27	0.27352
27.025	0.16297	27.025	0.14509	27.025	0.06	27.125	0.027	27.025	0.2701
27.05	0.16318	27.05	0.1457	27.05	0.059	27.15	0.02656	27.05	0.27268
27.075	0.16224	27.075	0.14799	27.075	0.05898	27.175	0.02699	27.075	0.26929
27.1	0.15781	27.1	0.14471	27.1	0.05953	27.2	0.02776	27.1	0.26717
27.125	0.16022	27.125	0.14407	27.125	0.05778	27.225	0.02591	27.125	0.27398
27.15	0.16308	27.15	0.14935	27.15	0.06124	27.25	0.02636	27.15	0.26954
27.175	0.15855	27.175	0.14578	27.175	0.05997	27.275	0.02637	27.175	0.26933
27.2	0.15579	27.2	0.14506	27.2	0.05917	27.3	0.02738	27.2	0.26809
27.225	0.15788	27.225	0.1461	27.225	0.05952	27.325	0.02618	27.225	0.2725
27.25	0.15527	27.25	0.14465	27.25	0.0569	27.35	0.02723	27.25	0.27239
27.275	0.15942	27.275	0.14636	27.275	0.05781	27.375	0.02677	27.275	0.26305
27.3	0.16228	27.3	0.14291	27.3	0.05826	27.4	0.02648	27.3	0.27116
27.325	0.15921	27.325	0.14355	27.325	0.05755	27.425	0.02632	27.325	0.26897
27.35	0.15949	27.35	0.14407	27.35	0.05826	27.45	0.02693	27.35	0.27123
27.375	0.16196	27.375	0.14454	27.375	0.05738	27.475	0.02702	27.375	0.27116
27.4	0.16276	27.4	0.14532	27.4	0.05779	27.5	0.02566	27.4	0.27169
27.425	0.15764	27.425	0.14497	27.425	0.05771	27.525	0.02586	27.425	0.27056
27.45	0.15938	27.45	0.14239	27.45	0.05698	27.55	0.027	27.45	0.27081
27.475	0.1591	27.475	0.14317	27.475	0.05925	27.575	0.02717	27.475	0.26735
27.5	0.16029	27.5	0.13873	27.5	0.05984	27.6	0.02663	27.5	0.26386
27.525	0.15555	27.525	0.14253	27.525	0.05863	27.625	0.02732	27.525	0.26799
27.55	0.15565	27.55	0.14045	27.55	0.0583	27.65	0.02626	27.55	0.2676
27.575	0.15694	27.575	0.145	27.575	0.05766	27.675	0.02698	27.575	0.26224
27.6	0.156	27.6	0.14242	27.6	0.05942	27.7	0.02664	27.6	0.26023
27.625	0.1605	27.625	0.14216	27.625	0.05564	27.725	0.02645	27.625	0.26531
27.65	0.15719	27.65	0.14552	27.65	0.05754	27.75	0.02604	27.65	0.26996
27.675	0.15499	27.675	0.14219	27.675	0.05686	27.775	0.02688	27.675	0.27021
27.7	0.15788	27.7	0.14062	27.7	0.05674	27.8	0.02678	27.7	0.26792
27.725	0.15966	27.725	0.14172	27.725	0.05739	27.825	0.02693	27.725	0.26284
27.75	0.15977	27.75	0.14024	27.75	0.05705	27.85	0.02716	27.75	0.26587
27.775	0.15346	27.775	0.14393	27.775	0.05647	27.875	0.02561	27.775	0.26181
27.8	0.15792	27.8	0.14065	27.8	0.05742	27.9	0.02571	27.8	0.26153
27.825	0.15809	27.825	0.14303	27.825	0.05713	27.925	0.02644	27.825	0.26672
27.85	0.15593	27.85	0.14514	27.85	0.0575	27.95	0.0262	27.85	0.2628
27.875	0.16025	27.875	0.141	27.875	0.05619	27.975	0.02642	27.875	0.26164
27.9	0.15652	27.9	0.14372	27.9	0.05853	28	0.02628	27.9	0.2689
27.925	0.15771	27.925	0.14239	27.925	0.0567	28.025	0.02538	27.925	0.26411
27.95	0.15245	27.95	0.14297	27.95	0.05841	28.05	0.02616	27.95	0.26777
27.975	0.1575	27.975	0.14111	27.975	0.05771	28.075	0.02573	27.975	0.26502
28	0.15576	28	0.14059	28	0.05704	28.1	0.02564	28	0.25744
28.025	0.15604	28.025	0.13357	28.025	0.05611	28.125	0.02554	28.025	0.26192
28.05	0.1553	28.05	0.13766	28.05	0.05689	28.15	0.02661	28.05	0.26153
28.075	0.15719	28.075	0.14021	28.075	0.05723	28.175	0.02592	28.075	0.26199
28.1	0.15433	28.1	0.13839	28.1	0.05447	28.2	0.02578	28.1	0.26502
28.125	0.15015	28.125	0.13488	28.125	0.05592	28.225	0.02559	28.125	0.25963
28.15	0.15611	28.15	0.13815	28.15	0.05783	28.25	0.02632	28.15	0.26192
28.175	0.15011	28.175	0.14085	28.175	0.05643	28.275	0.02595	28.175	0.26488
28.2	0.1521	28.2	0.14184	28.2	0.05518	28.3	0.02493	28.2	0.26541
28.225	0.1528	28.225	0.13754	28.225	0.05821	28.325	0.0256	28.225	0.26513
28.25	0.15537	28.25	0.13958	28.25	0.05758	28.35	0.02604	28.25	0.26393
28.275	0.15544	28.275	0.14079	28.275	0.0576	28.375	0.02559	28.275	0.25882
28.3	0.15304	28.3	0.13943	28.3	0.05406	28.4	0.02715	28.3	0.26054
28.325	0.15363	28.325	0.13853	28.325	0.05521	28.425	0.02597	28.325	0.26072
28.35	0.15259	28.35	0.13876	28.35	0.05649	28.45	0.02422	28.35	0.25561
28.375	0.15252	28.375	0.13601	28.375	0.05461	28.475	0.02564	28.375	0.25885
28.4	0.15196	28.4	0.13636	28.4	0.05478	28.5	0.02513	28.4	0.26263
28.425	0.15412	28.425	0.14285	28.425	0.05526	28.525	0.0259	28.425	0.25741
28.45	0.15297	28.45	0.13644	28.45	0.05503	28.55	0.0265	28.45	0.25956
28.475	0.1567	28.475	0.13975	28.475	0.05579	28.575	0.02559	28.475	0.25469
28.5	0.1552	28.5	0.13804	28.5	0.05604	28.6	0.0254	28.5	0.25487
28.525	0.15168	28.525	0.14097	28.525	0.05541	28.625	0.02565	28.525	0.25582
28.55	0.1513	28.55	0.13714	28.55	0.05468	28.65	0.02492	28.55	0.25913
28.575	0.15499	28.575	0.13676	28.575	0.05393	28.675	0.02612	28.575	0.26009
28.6	0.15468	28.6	0.13441	28.6	0.05492	28.7	0.02614	28.6	0.2555
28.625	0.15182	28.625	0.13963	28.625	0.05645	28.725	0.02487	28.625	0.25741
28.65	0.15652	28.65	0.13688	28.65	0.05441	28.75	0.02573	28.65	0.25913
28.675	0.14966	28.675	0.13789	28.675	0.055	28.775	0.0248	28.675	0.25434
28.7	0.15252	28.7	0.1356	28.7	0.0562	28.8	0.02512	28.7	0.25659
28.725	0.1544	28.725	0.13656	28.725	0.0547	28.825	0.02544	28.725	0.2543
28.75	0.15412	28.75	0.13836	28.75	0.05537	28.85	0.02535	28.75	0.25635
28.775	0.14907	28.775	0.13633	28.775	0.05557	28.875	0.02419	28.775	0.26312
28.8	0.15534	28.8	0.13911	28.8	0.05565	28.9	0.02561	28.8	0.26308
28.825	0.14928	28.825	0.1365	28.825	0.05342	28.925	0.02398	28.825	0.25063
28.85	0.15008	28.85	0.13572	28.85	0.05443	28.95	0.02626	28.85	0.24965
28.875	0.15015	28.875	0.13572	28.875	0.05418	28.975	0.02667	28.875	0.25233
28.9	0.15154	28.9	0.13717	28.9	0.05519	29	0.02442	28.9	0.25377
28.925	0.15063	28.925	0.13267	28.925	0.0554	29.025	0.02575	28.925	0.26114
28.95	0.14976	28.95	0.13621	28.95	0.05432	29.05	0.02455	28.95	0.25779
28.975	0.15022	28.975	0.13711	28.975	0.05503	29.075	0.02518	28.975	0.25067
29	0.1514	29	0.14053	29	0.05332	29.1	0.02392	29	0.24958
29.025	0.1491	29.025	0.13415	29.025	0.05379	29.125	0.02425	29.025	0.25183
29.05	0.14802	29.05	0.13563	29.05	0.05463	29.15	0.02468	29.05	0.25568
29.075	0.15098	29.075	0.13102	29.075	0.05498	29.175	0.02442	29.075	0.24993
29.1	0.14851	29.1	0.13375	29.1	0.05549	29.2	0.02561	29.1	0.25815
29.125	0.15077	29.125	0.13453	29.125	0.05394	29.225	0.02421	29.125	0.25638
29.15	0.15168	29.15	0.13363	29.15	0.05448	29.25	0.02482	29.15	0.25166
29.175	0.15144	29.175	0.13319	29.175	0.05367	29.275	0.025	29.175	0.24894
29.2	0.15192	29.2	0.13754	29.2	0.05441	29.3	0.02507	29.2	0.2536
29.225	0.14659	29.225	0.13229	29.225	0.05304	29.325	0.02525	29.225	0.25152
29.25	0.1545	29.25	0.13633	29.25	0.05382	29.35	0.02515	29.25	0.24873
29.275	0.15464	29.275	0.13183	29.275	0.05428	29.375	0.02506	29.275	0.25028
29.3	0.14785	29.3	0.13314	29.3	0.05335	29.4	0.02517	29.3	0.25243
29.325	0.14799	29.325	0.13348	29.325	0.0548	29.425	0.02369	29.325	0.24771
29.35	0.15029	29.35	0.13253	29.35	0.05367	29.45	0.025	29.35	0.25102
29.375	0.14739	29.375	0.13546	29.375	0.05336	29.475	0.02414	29.375	0.25381
29.4	0.14969	29.4	0.13314	29.4	0.05305	29.5	0.02374	29.4	0.25049
29.425	0.1452	29.425	0.13203	29.425	0.05329	29.525	0.02473	29.425	0.24859
29.45	0.15105	29.45	0.13453	29.45	0.05235	29.55	0.02468	29.45	0.24926
29.475	0.14523	29.475	0.13174	29.475	0.05363	29.575	0.02406	29.475	0.24947
29.5	0.15116	29.5	0.13348	29.5	0.05348	29.6	0.02452	29.5	0.25109
29.525	0.14875	29.525	0.13154	29.525	0.05191	29.625	0.02304	29.525	0.25236
29.55	0.14565	29.55	0.13082	29.55	0.05398	29.65	0.0242	29.55	0.25349
29.575	0.14795	29.575	0.13308	29.575	0.05433	29.675	0.02424	29.575	0.25173
29.6	0.14677	29.6	0.13247	29.6	0.05424	29.7	0.02404	29.6	0.24958
29.625	0.1423	29.625	0.12948	29.625	0.05227	29.725	0.02399	29.625	0.24542
29.65	0.1453	29.65	0.13073	29.65	0.05297	29.75	0.02447	29.65	0.24859
29.675	0.14732	29.675	0.13229	29.675	0.05496	29.775	0.02401	29.675	0.24693
29.7	0.14582	29.7	0.13218	29.7	0.05294	29.8	0.02379	29.7	0.25437
29.725	0.1453	29.725	0.1298	29.725	0.05302	29.825	0.02389	29.725	0.24891
29.75	0.14332	29.75	0.13006	29.75	0.05386	29.85	0.02291	29.75	0.24577
29.775	0.14272	29.775	0.13067	29.775	0.05158	29.875	0.02423	29.775	0.24721
29.8	0.1461	29.8	0.13053	29.8	0.052	29.9	0.02417	29.8	0.24439
29.825	0.14544	29.825	0.12916	29.825	0.05284	29.925	0.02384	29.825	0.24884
29.85	0.14189	29.85	0.13102	29.85	0.05125	29.95	0.025	29.85	0.25014
29.875	0.1467	29.875	0.13166	29.875	0.05278	29.975	0.02446	29.875	0.24422
29.9	0.1438	29.9	0.13026	29.9	0.05215	30	0.02405	29.9	0.24453
29.925	0.14659	29.925	0.13244	29.925	0.0516	30.025	0.02248	29.925	0.24341
29.95	0.14872	29.95	0.12754	29.95	0.05443	30.05	0.02382	29.95	0.2531
29.975	0.1445	29.975	0.12942	29.975	0.05169	30.075	0.02446	29.975	0.24922
30	0.14415	30	0.1336	30	0.05286	30.1	0.02392	30	0.25092
30.025	0.14429	30.025	0.1316	30.025	0.05257	30.125	0.02315	30.025	0.24132
30.05	0.14697	30.05	0.12922	30.05	0.0542	30.15	0.02387	30.05	0.24721
30.075	0.14283	30.075	0.13053	30.075	0.05175	30.175	0.02457	30.075	0.2415
30.1	0.14032	30.1	0.13105	30.1	0.05285	30.2	0.02367	30.1	0.24739
30.125	0.13945	30.125	0.12884	30.125	0.05267	30.225	0.02318	30.125	0.24199
30.15	0.14293	30.15	0.12818	30.15	0.05059	30.25	0.02321	30.15	0.24087
30.175	0.14366	30.175	0.13128	30.175	0.05142	30.275	0.02311	30.175	0.24154
30.2	0.14537	30.2	0.13171	30.2	0.05267	30.3	0.02397	30.2	0.24658
30.225	0.14283	30.225	0.13015	30.225	0.0518	30.325	0.02305	30.225	0.2427
30.25	0.14046	30.25	0.12568	30.25	0.0525	30.35	0.02409	30.25	0.24408
30.275	0.14513	30.275	0.13105	30.275	0.05127	30.375	0.02395	30.275	0.24404
30.3	0.14178	30.3	0.1269	30.3	0.05251	30.4	0.02325	30.3	0.23752
30.325	0.14262	30.325	0.12699	30.325	0.05157	30.425	0.02294	30.325	0.24228
30.35	0.14272	30.35	0.1285	30.35	0.05222	30.45	0.02397	30.35	0.24422
30.375	0.14304	30.375	0.12786	30.375	0.05232	30.475	0.02277	30.375	0.24097
30.4	0.14105	30.4	0.12957	30.4	0.05204	30.5	0.02207	30.4	0.24154
30.425	0.14262	30.425	0.12806	30.425	0.05278	30.525	0.02375	30.425	0.23938
30.45	0.14384	30.45	0.12855	30.45	0.05165	30.55	0.0238	30.45	0.23998
30.475	0.1407	30.475	0.12638	30.475	0.04929	30.575	0.02331	30.475	0.24214
30.5	0.13889	30.5	0.12902	30.5	0.05266	30.6	0.02305	30.5	0.24446
30.525	0.1421	30.525	0.12501	30.525	0.05076	30.625	0.02315	30.525	0.24065
30.55	0.14335	30.55	0.12443	30.55	0.05161	30.65	0.02384	30.55	0.24175
30.575	0.14108	30.575	0.12597	30.575	0.05175	30.675	0.02313	30.575	0.2379
30.6	0.14419	30.6	0.12658	30.6	0.0511	30.7	0.02324	30.6	0.23942
30.625	0.13917	30.625	0.12939	30.625	0.05253	30.725	0.024	30.625	0.23706
30.65	0.14234	30.65	0.12702	30.65	0.05067	30.75	0.02248	30.65	0.24168
30.675	0.14502	30.675	0.12606	30.675	0.0523	30.775	0.02284	30.675	0.23861
30.7	0.14328	30.7	0.12803	30.7	0.05057	30.8	0.02245	30.7	0.24436
30.725	0.14039	30.725	0.12348	30.725	0.05082	30.825	0.02278	30.725	0.2384
30.75	0.13861	30.75	0.12446	30.75	0.05024	30.85	0.02184	30.75	0.24104
30.775	0.13875	30.775	0.12684	30.775	0.0494	30.875	0.02203	30.775	0.23868
30.8	0.14021	30.8	0.12763	30.8	0.05123	30.9	0.02255	30.8	0.23974
30.825	0.13938	30.825	0.12385	30.825	0.05076	30.925	0.02205	30.825	0.23681
30.85	0.13805	30.85	0.12655	30.85	0.05119	30.95	0.02202	30.85	0.24482
30.875	0.14677	30.875	0.12681	30.875	0.04865	30.975	0.02293	30.875	0.2335
30.9	0.14154	30.9	0.12809	30.9	0.05084	31	0.02376	30.9	0.24097
30.925	0.14269	30.925	0.12296	30.925	0.05025	31.025	0.02323	30.925	0.23755
30.95	0.13875	30.95	0.12661	30.95	0.05254	31.05	0.02272	30.95	0.24207
30.975	0.13269	30.975	0.12371	30.975	0.05008	31.075	0.02283	30.975	0.23582
31	0.14192	31	0.12519	31	0.05045	31.1	0.02313	31	0.23734
31.025	0.14223	31.025	0.12722	31.025	0.05044	31.125	0.02203	31.025	0.23445
31.05	0.13729	31.05	0.12403	31.05	0.04983	31.15	0.02296	31.05	0.23223
31.075	0.13743	31.075	0.12571	31.075	0.04913	31.175	0.02281	31.075	0.23427
31.1	0.13948	31.1	0.12699	31.1	0.04928	31.2	0.02394	31.1	0.23801
31.125	0.13858	31.125	0.12104	31.125	0.04971	31.225	0.02236	31.125	0.23843
31.15	0.14227	31.15	0.1242	31.15	0.05053	31.25	0.02262	31.15	0.23547
31.175	0.13697	31.175	0.12554	31.175	0.05083	31.275	0.02187	31.175	0.23275
31.2	0.13861	31.2	0.12745	31.2	0.04861	31.3	0.02232	31.2	0.23699
31.225	0.136	31.225	0.12696	31.225	0.05029	31.325	0.0227	31.225	0.23618
31.25	0.14237	31.25	0.12061	31.25	0.04896	31.35	0.02233	31.25	0.23343
31.275	0.13425	31.275	0.12754	31.275	0.04967	31.375	0.02241	31.275	0.23794
31.3	0.13927	31.3	0.12162	31.3	0.05053	31.4	0.02255	31.3	0.23011
31.325	0.1398	31.325	0.12284	31.325	0.04924	31.425	0.02279	31.325	0.23565
31.35	0.13767	31.35	0.12136	31.35	0.05165	31.45	0.02199	31.35	0.23431
31.375	0.13094	31.375	0.12351	31.375	0.04977	31.475	0.02202	31.375	0.23466
31.4	0.13885	31.4	0.1242	31.4	0.04935	31.5	0.02158	31.4	0.233
31.425	0.13296	31.425	0.11988	31.425	0.0495	31.525	0.0205	31.425	0.23297
31.45	0.13851	31.45	0.12232	31.45	0.05076	31.55	0.02372	31.45	0.23244
31.475	0.1368	31.475	0.12339	31.475	0.04942	31.575	0.02292	31.475	0.2329
31.5	0.13861	31.5	0.12194	31.5	0.04815	31.6	0.02236	31.5	0.23692
31.525	0.13307	31.525	0.1211	31.525	0.04792	31.625	0.02268	31.525	0.23096
31.55	0.13617	31.55	0.12435	31.55	0.04858	31.65	0.02216	31.55	0.23053
31.575	0.13962	31.575	0.12539	31.575	0.04846	31.675	0.02132	31.575	0.2348
31.6	0.13572	31.6	0.12345	31.6	0.04966	31.7	0.0222	31.6	0.23212
31.625	0.13554	31.625	0.11805	31.625	0.05002	31.725	0.02163	31.625	0.2329
31.65	0.13317	31.65	0.12374	31.65	0.05026	31.75	0.02177	31.65	0.23187
31.675	0.13572	31.675	0.12287	31.675	0.04823	31.775	0.02268	31.675	0.22796
31.7	0.13666	31.7	0.12304	31.7	0.04974	31.8	0.02205	31.7	0.23251
31.725	0.13457	31.725	0.12081	31.725	0.04814	31.825	0.02196	31.725	0.22838
31.75	0.13446	31.75	0.12095	31.75	0.0501	31.85	0.02186	31.75	0.22866
31.775	0.13568	31.775	0.1209	31.775	0.04823	31.875	0.02178	31.775	0.23082
31.8	0.13669	31.8	0.12177	31.8	0.04819	31.9	0.02196	31.8	0.2335
31.825	0.13739	31.825	0.12426	31.825	0.0482	31.925	0.0223	31.825	0.23113
31.85	0.13066	31.85	0.12008	31.85	0.04769	31.95	0.02178	31.85	0.22665
31.875	0.13586	31.875	0.12113	31.875	0.04831	31.975	0.02148	31.875	0.22986
31.9	0.13443	31.9	0.12029	31.9	0.04633	32	0.02287	31.9	0.23156
31.925	0.13471	31.925	0.12063	31.925	0.04909	32.025	0.02218	31.925	0.22863
31.95	0.13506	31.95	0.11846	31.95	0.04935	32.05	0.02199	31.95	0.23477
31.975	0.13115	31.975	0.12211	31.975	0.04869	32.075	0.0216	31.975	0.23177
32	0.1339	32	0.11965	32	0.04839	32.1	0.02204	32	0.22683
32.025	0.1339	32.025	0.1213	32.025	0.04801	32.125	0.02198	32.025	0.23275
32.05	0.13279	32.05	0.11701	32.05	0.04766	32.15	0.02172	32.05	0.22623
32.075	0.1354	32.075	0.12203	32.075	0.04807	32.175	0.02215	32.075	0.22888
32.1	0.13387	32.1	0.12139	32.1	0.04761	32.2	0.02106	32.1	0.22898
32.125	0.13042	32.125	0.11985	32.125	0.04536	32.225	0.02008	32.125	0.22609
32.15	0.13244	32.15	0.12406	32.15	0.04851	32.25	0.02195	32.15	0.23149
32.175	0.13624	32.175	0.11663	32.175	0.04832	32.275	0.02043	32.175	0.2317
32.2	0.13188	32.2	0.11776	32.2	0.0483	32.3	0.02158	32.2	0.22616
32.225	0.13153	32.225	0.11866	32.225	0.04726	32.325	0.02114	32.225	0.22478
32.25	0.13418	32.25	0.11953	32.25	0.04841	32.35	0.02056	32.25	0.22697
32.275	0.133	32.275	0.11663	32.275	0.04823	32.375	0.02151	32.275	0.22489
32.3	0.13767	32.3	0.11913	32.3	0.04687	32.4	0.02137	32.3	0.22627
32.325	0.13359	32.325	0.11672	32.325	0.04664	32.425	0.02163	32.325	0.22419
32.35	0.1322	32.35	0.11657	32.35	0.04731	32.45	0.02121	32.35	0.22112
32.375	0.13209	32.375	0.12003	32.375	0.04791	32.475	0.02137	32.375	0.22704
32.4	0.13262	32.4	0.11802	32.4	0.04828	32.5	0.02142	32.4	0.2269
32.425	0.133	32.425	0.1146	32.425	0.04647	32.525	0.02117	32.425	0.22366
32.45	0.13136	32.45	0.11858	32.45	0.04674	32.55	0.02064	32.45	0.22687
32.475	0.12728	32.475	0.11576	32.475	0.04717	32.575	0.02102	32.475	0.22292
32.5	0.13488	32.5	0.11768	32.5	0.04762	32.6	0.0212	32.5	0.22754
32.525	0.12972	32.525	0.11669	32.525	0.04525	32.625	0.02161	32.525	0.22768
32.55	0.12854	32.55	0.11599	32.55	0.04624	32.65	0.02094	32.55	0.22316
32.575	0.13349	32.575	0.11968	32.575	0.04709	32.675	0.02098	32.575	0.21897
32.6	0.13115	32.6	0.11945	32.6	0.04718	32.7	0.02091	32.6	0.22302
32.625	0.13038	32.625	0.11715	32.625	0.04523	32.725	0.02092	32.625	0.2221
32.65	0.12923	32.65	0.12063	32.65	0.04869	32.75	0.02138	32.65	0.22359
32.675	0.13429	32.675	0.11646	32.675	0.04682	32.775	0.02135	32.675	0.22239
32.7	0.13094	32.7	0.11681	32.7	0.04683	32.8	0.01987	32.7	0.22433
32.725	0.12983	32.725	0.11654	32.725	0.04661	32.825	0.02186	32.725	0.22052
32.75	0.13202	32.75	0.1144	32.75	0.04617	32.85	0.02136	32.75	0.2268
32.775	0.13289	32.775	0.12168	32.775	0.04656	32.875	0.02073	32.775	0.22281
32.8	0.13195	32.8	0.11768	32.8	0.04687	32.9	0.02091	32.8	0.22387
32.825	0.12422	32.825	0.11985	32.825	0.04605	32.925	0.02149	32.825	0.22193
32.85	0.13579	32.85	0.11724	32.85	0.04769	32.95	0.02033	32.85	0.22017
32.875	0.13018	32.875	0.11918	32.875	0.04505	32.975	0.02163	32.875	0.22764
32.9	0.12481	32.9	0.11762	32.9	0.04722	33	0.02107	32.9	0.22214
32.925	0.13216	32.925	0.11585	32.925	0.04695	33.025	0.02108	32.925	0.21745
32.95	0.13223	32.95	0.11353	32.95	0.04744	33.05	0.02087	32.95	0.21861
32.975	0.12861	32.975	0.11602	32.975	0.048	33.075	0.0217	32.975	0.22401
33	0.12944	33	0.12272	33	0.04544	33.1	0.02106	33	0.22359
33.025	0.13042	33.025	0.11692	33.025	0.04656	33.125	0.02062	33.025	0.21632
33.05	0.12972	33.05	0.11304	33.05	0.04577	33.15	0.02114	33.05	0.21964
33.075	0.12634	33.075	0.11565	33.075	0.04581	33.175	0.02047	33.075	0.21741
33.1	0.12965	33.1	0.11715	33.1	0.04618	33.2	0.02097	33.1	0.22168
33.125	0.12923	33.125	0.11475	33.125	0.04715	33.225	0.02047	33.125	0.22376
33.15	0.13108	33.15	0.11205	33.15	0.04659	33.25	0.02093	33.15	0.22249
33.175	0.13356	33.175	0.11289	33.175	0.04625	33.275	0.02118	33.175	0.21801
33.2	0.12652	33.2	0.11625	33.2	0.04761	33.3	0.02045	33.2	0.21812
33.225	0.13007	33.225	0.1135	33.225	0.04626	33.325	0.02172	33.225	0.21639
33.25	0.127	33.25	0.11289	33.25	0.04617	33.35	0.02066	33.25	0.21942
33.275	0.12707	33.275	0.11446	33.275	0.04497	33.375	0.02014	33.275	0.22168
33.3	0.12645	33.3	0.11231	33.3	0.04439	33.4	0.02047	33.3	0.22002
33.325	0.12784	33.325	0.11443	33.325	0.04583	33.425	0.02026	33.325	0.22027
33.35	0.1246	33.35	0.11359	33.35	0.04748	33.45	0.02041	33.35	0.21833
33.375	0.12568	33.375	0.11739	33.375	0.04628	33.475	0.02074	33.375	0.21882
33.4	0.12725	33.4	0.1171	33.4	0.04616	33.5	0.02107	33.4	0.2171
33.425	0.12889	33.425	0.11489	33.425	0.04641	33.525	0.02013	33.425	0.21957
33.45	0.12735	33.45	0.11492	33.45	0.04589	33.55	0.02121	33.45	0.21925
33.475	0.12753	33.475	0.11156	33.475	0.04467	33.575	0.0203	33.475	0.21607
33.5	0.12899	33.5	0.11469	33.5	0.04547	33.6	0.02091	33.5	0.21865
33.525	0.12439	33.525	0.10961	33.525	0.0454	33.625	0.02053	33.525	0.21971
33.55	0.12666	33.55	0.11414	33.55	0.04489	33.65	0.02043	33.55	0.21413
33.575	0.12477	33.575	0.11408	33.575	0.04344	33.675	0.02027	33.575	0.21636
33.6	0.12645	33.6	0.11196	33.6	0.04581	33.7	0.02083	33.6	0.21068
33.625	0.12631	33.625	0.1146	33.625	0.0466	33.725	0.02074	33.625	0.22207
33.65	0.12571	33.65	0.11327	33.65	0.04671	33.75	0.02058	33.65	0.21435
33.675	0.12683	33.675	0.11437	33.675	0.04263	33.775	0.02027	33.675	0.21463
33.7	0.12453	33.7	0.11379	33.7	0.04465	33.8	0.01986	33.7	0.21064
33.725	0.12376	33.725	0.11246	33.725	0.04633	33.825	0.0202	33.725	0.21724
33.75	0.12474	33.75	0.11518	33.75	0.04567	33.85	0.01992	33.75	0.2123
33.775	0.12237	33.775	0.11187	33.775	0.04414	33.875	0.01942	33.775	0.20881
33.8	0.1247	33.8	0.11176	33.8	0.04469	33.9	0.01993	33.8	0.21586
33.825	0.12202	33.825	0.11359	33.825	0.04547	33.925	0.01929	33.825	0.21371
33.85	0.12857	33.85	0.11074	33.85	0.04291	33.95	0.02004	33.85	0.21555
33.875	0.12801	33.875	0.11335	33.875	0.04501	33.975	0.01962	33.875	0.21435
33.9	0.1247	33.9	0.11179	33.9	0.04593	34	0.02054	33.9	0.21611
33.925	0.12829	33.925	0.11193	33.925	0.04404	34.025	0.02027	33.925	0.21336
33.95	0.13011	33.95	0.11144	33.95	0.04445	34.05	0.01997	33.95	0.21685
33.975	0.12683	33.975	0.11161	33.975	0.04463	34.075	0.01975	33.975	0.21865
34	0.1246	34	0.11167	34	0.04354	34.1	0.02037	34	0.21512
34.025	0.1246	34.025	0.11312	34.025	0.04428	34.125	0.02019	34.025	0.21251
34.05	0.12484	34.05	0.11312	34.05	0.04424	34.15	0.01974	34.05	0.21523
34.075	0.12732	34.075	0.11069	34.075	0.04501	34.175	0.02005	34.075	0.21138
34.1	0.12749	34.1	0.11254	34.1	0.04595	34.2	0.02013	34.1	0.21325
34.125	0.12387	34.125	0.11301	34.125	0.04508	34.225	0.01956	34.125	0.21308
34.15	0.12422	34.15	0.11269	34.15	0.04486	34.25	0.01979	34.15	0.21759
34.175	0.12833	34.175	0.11219	34.175	0.04532	34.275	0.01973	34.175	0.21424
34.2	0.1253	34.2	0.11295	34.2	0.04625	34.3	0.01991	34.2	0.22066
34.225	0.12537	34.225	0.10976	34.225	0.04493	34.325	0.01963	34.225	0.20701
34.25	0.1253	34.25	0.11179	34.25	0.04439	34.35	0.01949	34.25	0.20923
34.275	0.12223	34.275	0.11106	34.275	0.04362	34.375	0.01986	34.275	0.21403
34.3	0.12237	34.3	0.11156	34.3	0.04389	34.4	0.01901	34.3	0.21283
34.325	0.12474	34.325	0.11016	34.325	0.04404	34.425	0.02082	34.325	0.20638
34.35	0.12317	34.35	0.10955	34.35	0.04326	34.45	0.01946	34.35	0.21022
34.375	0.1193	34.375	0.11031	34.375	0.04183	34.475	0.01915	34.375	0.20616
34.4	0.12463	34.4	0.11019	34.4	0.04284	34.5	0.02033	34.4	0.20906
34.425	0.12571	34.425	0.10929	34.425	0.04423	34.525	0.01874	34.425	0.20807
34.45	0.12063	34.45	0.11228	34.45	0.04349	34.55	0.01924	34.45	0.21131
34.475	0.11979	34.475	0.10625	34.475	0.04392	34.575	0.01873	34.475	0.20835
34.5	0.12195	34.5	0.11173	34.5	0.04401	34.6	0.01967	34.5	0.20645
34.525	0.12125	34.525	0.10651	34.525	0.04315	34.625	0.01912	34.525	0.20867
34.55	0.12289	34.55	0.10781	34.55	0.04424	34.65	0.0192	34.55	0.21096
34.575	0.12282	34.575	0.11257	34.575	0.04391	34.675	0.01969	34.575	0.20542
34.6	0.12014	34.6	0.11275	34.6	0.04406	34.7	0.01945	34.6	0.21121
34.625	0.12073	34.625	0.10967	34.625	0.04443	34.725	0.01998	34.625	0.20652
34.65	0.12707	34.65	0.11132	34.65	0.04194	34.75	0.01892	34.65	0.20694
34.675	0.12327	34.675	0.10712	34.675	0.04294	34.775	0.0197	34.675	0.20698
34.7	0.12233	34.7	0.10886	34.7	0.04396	34.8	0.01849	34.7	0.20959
34.725	0.11892	34.725	0.10561	34.725	0.04415	34.825	0.01906	34.725	0.20592
34.75	0.12003	34.75	0.11179	34.75	0.0435	34.85	0.0192	34.75	0.20595
34.775	0.12237	34.775	0.10573	34.775	0.04329	34.875	0.01882	34.775	0.20528
34.8	0.12237	34.8	0.10691	34.8	0.04155	34.9	0.01915	34.8	0.2025
34.825	0.12418	34.825	0.10703	34.825	0.04185	34.925	0.01902	34.825	0.21093
34.85	0.12174	34.85	0.10944	34.85	0.04406	34.95	0.01889	34.85	0.20729
34.875	0.11784	34.875	0.10764	34.875	0.04282	34.975	0.01951	34.875	0.20045
34.9	0.12007	34.9	0.10863	34.9	0.04212	35	0.01991	34.9	0.20669
34.925	0.12059	34.925	0.10776	34.925	0.04268	35.025	0.01897	34.925	0.20909
34.95	0.12254	34.95	0.10633	34.95	0.04209	35.05	0.01886	34.95	0.21043
34.975	0.12087	34.975	0.10802	34.975	0.04357	35.075	0.01859	34.975	0.20853
35	0.1239	35	0.10697	35	0.04384	35.1	0.01859	35	0.20616
35.025	0.11707	35.025	0.10642	35.025	0.04348	35.125	0.01878	35.025	0.21015
35.05	0.12101	35.05	0.10317	35.05	0.04139	35.15	0.01973	35.05	0.20306
35.075	0.11728	35.075	0.10779	35.075	0.04104	35.175	0.01867	35.075	0.20927
35.1	0.11787	35.1	0.10897	35.1	0.04251	35.2	0.0193	35.1	0.20232
35.125	0.11968	35.125	0.10776	35.125	0.0416	35.225	0.01912	35.125	0.20412
35.15	0.11731	35.15	0.10793	35.15	0.04201	35.25	0.01866	35.15	0.20719
35.175	0.12108	35.175	0.10384	35.175	0.04283	35.275	0.01941	35.175	0.20807
35.2	0.1185	35.2	0.10662	35.2	0.04353	35.3	0.01887	35.2	0.20648
35.225	0.11885	35.225	0.10654	35.225	0.04181	35.325	0.01893	35.225	0.20595
35.25	0.11968	35.25	0.10712	35.25	0.04237	35.35	0.01887	35.25	0.20465
35.275	0.11826	35.275	0.10538	35.275	0.04253	35.375	0.01947	35.275	0.20574
35.3	0.12066	35.3	0.10918	35.3	0.04334	35.4	0.01901	35.3	0.20176
35.325	0.11721	35.325	0.1043	35.325	0.04171	35.425	0.01875	35.325	0.20585
35.35	0.1185	35.35	0.10718	35.35	0.04252	35.45	0.01823	35.35	0.20676
35.375	0.11745	35.375	0.10636	35.375	0.04136	35.475	0.0184	35.375	0.20105
35.4	0.11812	35.4	0.10526	35.4	0.04093	35.5	0.01969	35.4	0.20546
35.425	0.11986	35.425	0.10567	35.425	0.04294	35.525	0.01966	35.425	0.20147
35.45	0.11916	35.45	0.10665	35.45	0.04171	35.55	0.01736	35.45	0.20613
35.475	0.12017	35.475	0.10396	35.475	0.04234	35.575	0.01855	35.475	0.19897
35.5	0.11916	35.5	0.10729	35.5	0.04199	35.6	0.01913	35.5	0.20683
35.525	0.11313	35.525	0.10288	35.525	0.04189	35.625	0.01846	35.525	0.20095
35.55	0.12017	35.55	0.10636	35.55	0.04136	35.65	0.01822	35.55	0.20317
35.575	0.11878	35.575	0.10448	35.575	0.04259	35.675	0.01927	35.575	0.20147
35.6	0.11721	35.6	0.10335	35.6	0.04252	35.7	0.01865	35.6	0.20299
35.625	0.11456	35.625	0.10381	35.625	0.04206	35.725	0.01897	35.625	0.20042
35.65	0.1178	35.65	0.10683	35.65	0.04183	35.75	0.01786	35.65	0.20609
35.675	0.11766	35.675	0.10166	35.675	0.04182	35.775	0.01871	35.675	0.20218
35.7	0.11554	35.7	0.10587	35.7	0.04263	35.8	0.01867	35.7	0.19922
35.725	0.11641	35.725	0.10375	35.725	0.04278	35.825	0.01834	35.725	0.20225
35.75	0.11613	35.75	0.1052	35.75	0.04112	35.85	0.01873	35.75	0.20056
35.775	0.11749	35.775	0.10671	35.775	0.04214	35.875	0.01884	35.775	0.2007
35.8	0.11623	35.8	0.10294	35.8	0.04041	35.9	0.01883	35.8	0.20137
35.825	0.1192	35.825	0.10474	35.825	0.04112	35.925	0.01767	35.825	0.20486
35.85	0.11146	35.85	0.10285	35.85	0.04084	35.95	0.01794	35.85	0.19678
35.875	0.11686	35.875	0.10396	35.875	0.03996	35.975	0.01911	35.875	0.20024
35.9	0.11721	35.9	0.10573	35.9	0.04133	36	0.01803	35.9	0.19826
35.925	0.11481	35.925	0.1032	35.925	0.0408	36.025	0.0185	35.925	0.19834
35.95	0.11571	35.95	0.10074	35.95	0.04181	36.05	0.01852	35.95	0.19696
35.975	0.11324	35.975	0.10451	35.975	0.04234	36.075	0.01796	35.975	0.19689
36	0.11467	36	0.10077	36	0.04216	36.1	0.01757	36	0.2019
36.025	0.1184	36.025	0.10535	36.025	0.04203	36.125	0.01873	36.025	0.1977
36.05	0.11634	36.05	0.10259	36.05	0.04046	36.15	0.01913	36.05	0.19587
36.075	0.11784	36.075	0.10048	36.075	0.04078	36.175	0.01752	36.075	0.19573
36.1	0.11847	36.1	0.10329	36.1	0.0415	36.2	0.01763	36.1	0.19255
36.125	0.11714	36.125	0.10288	36.125	0.04156	36.225	0.01776	36.125	0.19971
36.15	0.11501	36.15	0.10343	36.15	0.04197	36.25	0.01803	36.15	0.19816
36.175	0.11327	36.175	0.10143	36.175	0.0407	36.275	0.01837	36.175	0.19678
36.2	0.11672	36.2	0.10686	36.2	0.04121	36.3	0.01894	36.2	0.19615
36.225	0.11446	36.225	0.10222	36.225	0.04109	36.325	0.01785	36.225	0.19315
36.25	0.11697	36.25	0.1012	36.25	0.04131	36.35	0.01741	36.25	0.19936
36.275	0.11728	36.275	0.10341	36.275	0.04046	36.375	0.0176	36.275	0.19671
36.3	0.1146	36.3	0.10175	36.3	0.04018	36.4	0.01892	36.3	0.19657
36.325	0.1169	36.325	0.10387	36.325	0.04004	36.425	0.01832	36.325	0.1964
36.35	0.11603	36.35	0.09926	36.35	0.04109	36.45	0.01763	36.35	0.19566
36.375	0.11244	36.375	0.10048	36.375	0.0408	36.475	0.01835	36.375	0.19477
36.4	0.11982	36.4	0.10068	36.4	0.04228	36.5	0.01757	36.4	0.19551
36.425	0.11247	36.425	0.09969	36.425	0.04007	36.525	0.01744	36.425	0.1952
36.45	0.11488	36.45	0.10578	36.45	0.03891	36.55	0.0175	36.45	0.19276
36.475	0.11059	36.475	0.10091	36.475	0.03849	36.575	0.01884	36.475	0.19146
36.5	0.11129	36.5	0.09897	36.5	0.03844	36.6	0.0179	36.5	0.1964
36.525	0.11637	36.525	0.09792	36.525	0.04027	36.625	0.01789	36.525	0.1959
36.55	0.11355	36.55	0.09787	36.55	0.0393	36.65	0.01702	36.55	0.19767
36.575	0.11027	36.575	0.10184	36.575	0.04139	36.675	0.01731	36.575	0.19767
36.6	0.1123	36.6	0.10074	36.6	0.03979	36.7	0.01678	36.6	0.19844
36.625	0.11048	36.625	0.09961	36.625	0.03973	36.725	0.01713	36.625	0.1946
36.65	0.1132	36.65	0.10546	36.65	0.03992	36.75	0.0169	36.65	0.19357
36.675	0.11317	36.675	0.10007	36.675	0.04061	36.775	0.01765	36.675	0.19573
36.7	0.11268	36.7	0.10175	36.7	0.03927	36.8	0.01697	36.7	0.19382
36.725	0.1108	36.725	0.09923	36.725	0.0407	36.825	0.01761	36.725	0.19298
36.75	0.11379	36.75	0.09897	36.75	0.04055	36.85	0.01814	36.75	0.19484
36.775	0.11501	36.775	0.10027	36.775	0.04003	36.875	0.0173	36.775	0.18966
36.8	0.11195	36.8	0.10219	36.8	0.04011	36.9	0.01771	36.8	0.19329
36.825	0.11397	36.825	0.10213	36.825	0.03931	36.925	0.01767	36.825	0.19149
36.85	0.11007	36.85	0.09943	36.85	0.03945	36.95	0.0172	36.85	0.18987
36.875	0.1132	36.875	0.10219	36.875	0.03952	36.975	0.01744	36.875	0.19379
36.9	0.10989	36.9	0.09586	36.9	0.04113	37	0.01736	36.9	0.19643
36.925	0.10968	36.925	0.0999	36.925	0.04082	37.025	0.01822	36.925	0.19308
36.95	0.11407	36.95	0.09804	36.95	0.03964	37.05	0.01775	36.95	0.19488
36.975	0.11024	36.975	0.09929	36.975	0.0391	37.075	0.01759	36.975	0.1922
37	0.11212	37	0.09865	37	0.04007	37.1	0.01656	37	0.18955
37.025	0.11142	37.025	0.10027	37.025	0.03871	37.125	0.01718	37.025	0.19379
37.05	0.11421	37.05	0.1014	37.05	0.03732	37.15	0.01709	37.05	0.18885
37.075	0.11139	37.075	0.10053	37.075	0.04031	37.175	0.0176	37.075	0.19167
37.1	0.11278	37.1	0.10027	37.1	0.0397	37.2	0.01716	37.1	0.19809
37.125	0.10836	37.125	0.10254	37.125	0.04015	37.225	0.01744	37.125	0.19717
37.15	0.11251	37.15	0.10071	37.15	0.04004	37.25	0.01769	37.15	0.19213
37.175	0.11031	37.175	0.09734	37.175	0.03828	37.275	0.01719	37.175	0.19312
37.2	0.11038	37.2	0.09612	37.2	0.04059	37.3	0.01688	37.2	0.19005
37.225	0.10871	37.225	0.09476	37.225	0.03918	37.325	0.01723	37.225	0.19192
37.25	0.11017	37.25	0.09801	37.25	0.03949	37.35	0.01731	37.25	0.19241
37.275	0.11432	37.275	0.099	37.275	0.04001	37.375	0.01685	37.275	0.19026
37.3	0.10958	37.3	0.09679	37.3	0.03781	37.4	0.01727	37.3	0.19206
37.325	0.10951	37.325	0.09641	37.325	0.03918	37.425	0.01632	37.325	0.18871
37.35	0.11048	37.35	0.09769	37.35	0.03987	37.45	0.01664	37.35	0.19185
37.375	0.10759	37.375	0.09975	37.375	0.03806	37.475	0.01722	37.375	0.19171
37.4	0.1117	37.4	0.09842	37.4	0.03941	37.5	0.01813	37.4	0.19118
37.425	0.10822	37.425	0.09743	37.425	0.03802	37.525	0.01671	37.425	0.191
37.45	0.10874	37.45	0.09453	37.45	0.03818	37.55	0.01698	37.45	0.19082
37.475	0.10892	37.475	0.09888	37.475	0.03857	37.575	0.01678	37.475	0.18666
37.5	0.10933	37.5	0.09601	37.5	0.0391	37.6	0.01625	37.5	0.18895
37.525	0.10717	37.525	0.09943	37.525	0.03961	37.625	0.01697	37.525	0.18303
37.55	0.11097	37.55	0.09433	37.55	0.03895	37.65	0.01643	37.55	0.19051
37.575	0.10609	37.575	0.09897	37.575	0.03809	37.675	0.01681	37.575	0.19301
37.6	0.11188	37.6	0.09845	37.6	0.03864	37.7	0.01642	37.6	0.19192
37.625	0.10892	37.625	0.09859	37.625	0.03752	37.725	0.01654	37.625	0.18998
37.65	0.1078	37.65	0.09792	37.65	0.03972	37.75	0.01588	37.65	0.1831
37.675	0.11132	37.675	0.09644	37.675	0.03736	37.775	0.01767	37.675	0.19192
37.7	0.11261	37.7	0.09697	37.7	0.03727	37.8	0.01671	37.7	0.18536
37.725	0.11003	37.725	0.09908	37.725	0.03871	37.825	0.01678	37.725	0.19199
37.75	0.10996	37.75	0.09549	37.75	0.03909	37.85	0.01649	37.75	0.18867
37.775	0.10989	37.775	0.09981	37.775	0.03886	37.875	0.01732	37.775	0.18589
37.8	0.11052	37.8	0.09917	37.8	0.03754	37.9	0.0175	37.8	0.18881
37.825	0.10724	37.825	0.10088	37.825	0.03775	37.925	0.01642	37.825	0.18599
37.85	0.10832	37.85	0.09279	37.85	0.03931	37.95	0.017	37.85	0.18088
37.875	0.10815	37.875	0.09943	37.875	0.03856	37.975	0.01656	37.875	0.18532
37.9	0.10533	37.9	0.09842	37.9	0.03816	38	0.0168	37.9	0.18596
37.925	0.11101	37.925	0.09415	37.925	0.03921	38.025	0.01665	37.925	0.18885
37.95	0.10634	37.95	0.09615	37.95	0.03848	38.05	0.01709	37.95	0.18705
37.975	0.1101	37.975	0.09743	37.975	0.03875	38.075	0.0169	37.975	0.18508
38	0.10839	38	0.09578	38	0.03744	38.1	0.01647	38	0.18388
38.025	0.1077	38.025	0.09644	38.025	0.03645	38.125	0.01668	38.025	0.18518
38.05	0.10766	38.05	0.09462	38.05	0.03942	38.15	0.01751	38.05	0.1904
38.075	0.11038	38.075	0.0956	38.075	0.03746	38.175	0.01559	38.075	0.18857
38.1	0.10275	38.1	0.09279	38.1	0.03794	38.2	0.01652	38.1	0.18818
38.125	0.10275	38.125	0.09505	38.125	0.03801	38.225	0.01634	38.125	0.1862
38.15	0.10937	38.15	0.09572	38.15	0.03744	38.25	0.01639	38.15	0.18927
38.175	0.10912	38.175	0.09409	38.175	0.03713	38.275	0.01547	38.175	0.18677
38.2	0.10648	38.2	0.09615	38.2	0.03754	38.3	0.01668	38.2	0.18853
38.225	0.10825	38.225	0.09412	38.225	0.03692	38.325	0.01698	38.225	0.18705
38.25	0.10484	38.25	0.09476	38.25	0.03701	38.35	0.01656	38.25	0.18324
38.275	0.10665	38.275	0.09299	38.275	0.03678	38.375	0.01665	38.275	0.18176
38.3	0.10431	38.3	0.09549	38.3	0.0365	38.4	0.01678	38.3	0.18144
38.325	0.10662	38.325	0.09465	38.325	0.03832	38.425	0.01665	38.325	0.18758
38.35	0.10327	38.35	0.0956	38.35	0.03808	38.45	0.01643	38.35	0.18941
38.375	0.10337	38.375	0.09369	38.375	0.03829	38.475	0.01617	38.375	0.18204
38.4	0.10522	38.4	0.09456	38.4	0.03677	38.5	0.01524	38.4	0.18543
38.425	0.10658	38.425	0.09517	38.425	0.03828	38.525	0.01636	38.425	0.18409
38.45	0.10853	38.45	0.0947	38.45	0.03803	38.55	0.01564	38.45	0.1825
38.475	0.1054	38.475	0.0952	38.475	0.037	38.575	0.01652	38.475	0.18321
38.5	0.10358	38.5	0.0945	38.5	0.03686	38.6	0.01593	38.5	0.18176
38.525	0.1063	38.525	0.09563	38.525	0.0377	38.625	0.01619	38.525	0.1855
38.55	0.10731	38.55	0.09363	38.55	0.03806	38.65	0.01668	38.55	0.18412
38.575	0.10208	38.575	0.09688	38.575	0.03763	38.675	0.01662	38.575	0.18589
38.6	0.10752	38.6	0.09346	38.6	0.03724	38.7	0.01584	38.6	0.18236
38.625	0.10358	38.625	0.09404	38.625	0.03593	38.725	0.0162	38.625	0.17718
38.65	0.10421	38.65	0.09311	38.65	0.03655	38.75	0.01559	38.65	0.18366
38.675	0.1024	38.675	0.09508	38.675	0.03698	38.775	0.01623	38.675	0.18606
38.7	0.10397	38.7	0.09633	38.7	0.03712	38.8	0.01608	38.7	0.17989
38.725	0.10431	38.725	0.09511	38.725	0.03506	38.825	0.0157	38.725	0.18314
38.75	0.10902	38.75	0.09351	38.75	0.03725	38.85	0.01627	38.75	0.17725
38.775	0.10431	38.775	0.09363	38.775	0.037	38.875	0.01564	38.775	0.18007
38.8	0.10463	38.8	0.09459	38.8	0.03693	38.9	0.01586	38.8	0.17964
38.825	0.10874	38.825	0.09012	38.825	0.03517	38.925	0.01663	38.825	0.17492
38.85	0.101	38.85	0.09438	38.85	0.03673	38.95	0.01682	38.85	0.18017
38.875	0.10386	38.875	0.09259	38.875	0.03677	38.975	0.01617	38.875	0.18314
38.9	0.10282	38.9	0.09221	38.9	0.03694	39	0.01592	38.9	0.17569
38.925	0.10114	38.925	0.09125	38.925	0.03587	39.025	0.01515	38.925	0.17993
38.95	0.10484	38.95	0.09322	38.95	0.03581	39.05	0.01596	38.95	0.18314
38.975	0.10546	38.975	0.0952	38.975	0.03643	39.075	0.01651	38.975	0.17439
39	0.10738	39	0.09412	39	0.03608	39.1	0.017	39	0.17513
39.025	0.10379	39.025	0.09215	39.025	0.03521	39.125	0.01505	39.025	0.17626
39.05	0.10121	39.05	0.09328	39.05	0.03615	39.15	0.01601	39.05	0.17982
39.075	0.10327	39.075	0.0889	39.075	0.03666	39.175	0.01518	39.075	0.1812
39.1	0.10264	39.1	0.09145	39.1	0.0363	39.2	0.01559	39.1	0.17545
39.125	0.10306	39.125	0.09386	39.125	0.03628	39.225	0.01577	39.125	0.17354
39.15	0.10323	39.15	0.09378	39.15	0.03793	39.25	0.0164	39.15	0.177
39.175	0.10271	39.175	0.09102	39.175	0.03519	39.275	0.01541	39.175	0.18151
39.2	0.1032	39.2	0.09354	39.2	0.03631	39.3	0.01544	39.2	0.17806
39.225	0.10289	39.225	0.09363	39.225	0.03552	39.325	0.01578	39.225	0.17986
39.25	0.10198	39.25	0.08908	39.25	0.0369	39.35	0.01532	39.25	0.17837
39.275	0.10191	39.275	0.09131	39.275	0.03619	39.375	0.01562	39.275	0.17689
39.3	0.10271	39.3	0.09169	39.3	0.03436	39.4	0.01618	39.3	0.17809
39.325	0.10546	39.325	0.0909	39.325	0.0353	39.425	0.01496	39.325	0.1776
39.35	0.09944	39.35	0.09389	39.35	0.03599	39.45	0.01554	39.35	0.17524
39.375	0.10686	39.375	0.09003	39.375	0.03535	39.475	0.01538	39.375	0.17919
39.4	0.10425	39.4	0.09206	39.4	0.03693	39.5	0.0156	39.4	0.17647
39.425	0.10142	39.425	0.09177	39.425	0.03626	39.525	0.01581	39.425	0.17506
39.45	0.10344	39.45	0.09143	39.45	0.03565	39.55	0.01529	39.45	0.17647
39.475	0.09975	39.475	0.08977	39.475	0.0367	39.575	0.01597	39.475	0.17647
39.5	0.10383	39.5	0.09267	39.5	0.03649	39.6	0.01517	39.5	0.17344
39.525	0.10222	39.525	0.08693	39.525	0.03634	39.625	0.01601	39.525	0.17305
39.55	0.10261	39.55	0.09082	39.55	0.03534	39.65	0.01524	39.55	0.17651
39.575	0.10254	39.575	0.09038	39.575	0.03636	39.675	0.0154	39.575	0.17383
39.6	0.09957	39.6	0.08832	39.6	0.03521	39.7	0.01586	39.6	0.17707
39.625	0.10163	39.625	0.08855	39.625	0.03395	39.725	0.01566	39.625	0.17753
39.65	0.10167	39.65	0.08806	39.65	0.03595	39.75	0.01538	39.65	0.17115
39.675	0.10128	39.675	0.09105	39.675	0.03525	39.775	0.01506	39.675	0.17636
39.7	0.10296	39.7	0.08876	39.7	0.03667	39.8	0.01531	39.7	0.16973
39.725	0.10316	39.725	0.09111	39.725	0.03552	39.825	0.01498	39.725	0.17291
39.75	0.09985	39.75	0.09	39.75	0.03593	39.85	0.01546	39.75	0.1788
39.775	0.10125	39.775	0.08934	39.775	0.03494	39.875	0.01478	39.775	0.17428
39.8	0.09951	39.8	0.09288	39.8	0.03638	39.9	0.01582	39.8	0.17432
39.825	0.0979	39.825	0.09195	39.825	0.03541	39.925	0.01582	39.825	0.17418
39.85	0.10031	39.85	0.08931	39.85	0.03651	39.95	0.01546	39.85	0.17224
39.875	0.1025	39.875	0.08983	39.875	0.0357	39.975	0.0153	39.875	0.17372
39.9	0.10219	39.9	0.09209	39.9	0.03486	40	0.01486	39.9	0.17502
39.925	0.09989	39.925	0.08971	39.925	0.03548	40.025	0.01579	39.925	0.17206
39.95	0.09867	39.95	0.09058	39.95	0.03456	40.05	0.01475	39.95	0.17598
39.975	0.10062	39.975	0.08835	39.975	0.03453	40.075	0.01541	39.975	0.17277
40	0.1017	40	0.08855	40	0.03397	40.1	0.01512	40	0.17217
40.025	0.10149	40.025	0.08771	40.025	0.03498	40.125	0.01407	40.025	0.17199
40.05	0.09856	40.05	0.09172	40.05	0.03523	40.15	0.01468	40.05	0.16952
40.075	0.09846	40.075	0.09212	40.075	0.03518	40.175	0.01576	40.075	0.17485
40.1	0.10163	40.1	0.08708	40.1	0.03626	40.2	0.0152	40.1	0.17009
40.125	0.09832	40.125	0.08429	40.125	0.0342	40.225	0.01561	40.125	0.16935
40.15	0.09877	40.15	0.08757	40.15	0.03526	40.25	0.01499	40.15	0.1733
40.175	0.1016	40.175	0.0896	40.175	0.0342	40.275	0.01427	40.175	0.17252
40.2	0.09846	40.2	0.09114	40.2	0.03492	40.3	0.01496	40.2	0.16716
40.225	0.10177	40.225	0.0871	40.225	0.0348	40.325	0.01578	40.225	0.17012
40.25	0.1024	40.25	0.08899	40.25	0.03448	40.35	0.01503	40.25	0.16811
40.275	0.09944	40.275	0.08913	40.275	0.03457	40.375	0.01482	40.275	0.17153
40.3	0.09964	40.3	0.08853	40.3	0.03467	40.4	0.01483	40.3	0.17358
40.325	0.09818	40.325	0.08951	40.325	0.03463	40.425	0.01579	40.325	0.16899
40.35	0.10205	40.35	0.08583	40.35	0.03309	40.45	0.01518	40.35	0.16864
40.375	0.09759	40.375	0.08684	40.375	0.03669	40.475	0.01508	40.375	0.1704
40.4	0.09759	40.4	0.0896	40.4	0.03498	40.5	0.01499	40.4	0.16988
40.425	0.10024	40.425	0.08473	40.425	0.03496	40.525	0.01573	40.425	0.17058
40.45	0.09605	40.45	0.08507	40.45	0.03484	40.55	0.0148	40.45	0.17217
40.475	0.09741	40.475	0.08507	40.475	0.03461	40.575	0.01498	40.475	0.17143
40.5	0.09891	40.5	0.08577	40.5	0.03561	40.6	0.01467	40.5	0.17115
40.525	0.09672	40.525	0.0858	40.525	0.03381	40.625	0.01387	40.525	0.1685
40.55	0.1001	40.55	0.086	40.55	0.03475	40.65	0.01487	40.55	0.17079
40.575	0.09637	40.575	0.08577	40.575	0.0341	40.675	0.01421	40.575	0.16529
40.6	0.09651	40.6	0.08533	40.6	0.03422	40.7	0.01502	40.6	0.16691
40.625	0.09619	40.625	0.08629	40.625	0.03383	40.725	0.01441	40.625	0.16737
40.65	0.09752	40.65	0.08362	40.65	0.03495	40.75	0.0148	40.65	0.16861
40.675	0.09539	40.675	0.08922	40.675	0.03405	40.775	0.0148	40.675	0.16885
40.7	0.09626	40.7	0.0851	40.7	0.03285	40.8	0.0151	40.7	0.16896
40.725	0.09424	40.725	0.08618	40.725	0.0342	40.825	0.01472	40.725	0.16744
40.75	0.09724	40.75	0.08542	40.75	0.03432	40.85	0.01513	40.75	0.17005
40.775	0.09497	40.775	0.08847	40.775	0.03394	40.875	0.01471	40.775	0.16413
40.8	0.09874	40.8	0.08858	40.8	0.03441	40.9	0.01437	40.8	0.16794
40.825	0.09623	40.825	0.08708	40.825	0.03358	40.925	0.01472	40.825	0.15997
40.85	0.09661	40.85	0.0867	40.85	0.03399	40.95	0.01517	40.85	0.16935
40.875	0.09438	40.875	0.08748	40.875	0.03416	40.975	0.01497	40.875	0.16642
40.9	0.09592	40.9	0.08461	40.9	0.03399	41	0.01443	40.9	0.16942
40.925	0.09762	40.925	0.08812	40.925	0.03289	41.025	0.01492	40.925	0.1648
40.95	0.09619	40.95	0.08386	40.95	0.03281	41.05	0.01448	40.95	0.166
40.975	0.09714	40.975	0.08507	40.975	0.0339	41.075	0.01455	40.975	0.16825
41	0.09818	41	0.0842	41	0.03421	41.1	0.01458	41	0.16564
41.025	0.09267	41.025	0.0851	41.025	0.03293	41.125	0.01412	41.025	0.17048
41.05	0.09829	41.05	0.08444	41.05	0.03348	41.15	0.01458	41.05	0.16839
41.075	0.09856	41.075	0.08417	41.075	0.03424	41.175	0.01505	41.075	0.17192
41.1	0.09497	41.1	0.08539	41.1	0.03379	41.2	0.0141	41.1	0.16762
41.125	0.09421	41.125	0.08487	41.125	0.03363	41.225	0.01465	41.125	0.16755
41.15	0.09452	41.15	0.08435	41.15	0.03265	41.25	0.0148	41.15	0.16392
41.175	0.09564	41.175	0.08589	41.175	0.03362	41.275	0.01474	41.175	0.16624
41.2	0.09682	41.2	0.08394	41.2	0.03389	41.3	0.01446	41.2	0.1618
41.225	0.09368	41.225	0.08272	41.225	0.03263	41.325	0.0142	41.225	0.166
41.25	0.0947	41.25	0.08731	41.25	0.0337	41.35	0.01424	41.25	0.16843
41.275	0.09135	41.275	0.08322	41.275	0.03395	41.375	0.01387	41.275	0.1666
41.3	0.10041	41.3	0.08597	41.3	0.03399	41.4	0.01429	41.3	0.16501
41.325	0.0918	41.325	0.08345	41.325	0.03262	41.425	0.01446	41.325	0.16487
41.35	0.09794	41.35	0.08568	41.35	0.03224	41.45	0.01436	41.35	0.16452
41.375	0.09236	41.375	0.08255	41.375	0.03296	41.475	0.01497	41.375	0.16434
41.4	0.09414	41.4	0.08397	41.4	0.0327	41.5	0.01433	41.4	0.16367
41.425	0.0956	41.425	0.08522	41.425	0.03425	41.525	0.01503	41.425	0.16519
41.45	0.09957	41.45	0.0829	41.45	0.03261	41.55	0.01361	41.45	0.16388
41.475	0.0947	41.475	0.08316	41.475	0.03385	41.575	0.01417	41.475	0.1624
41.5	0.09598	41.5	0.08719	41.5	0.03363	41.6	0.01389	41.5	0.16208
41.525	0.0964	41.525	0.08388	41.525	0.03207	41.625	0.01407	41.525	0.16377
41.55	0.09393	41.55	0.08299	41.55	0.03329	41.65	0.01459	41.55	0.16279
41.575	0.0948	41.575	0.08377	41.575	0.03285	41.675	0.01397	41.575	0.16526
41.6	0.09456	41.6	0.08348	41.6	0.0323	41.7	0.01468	41.6	0.16187
41.625	0.09285	41.625	0.08423	41.625	0.03228	41.725	0.01453	41.625	0.16564
41.65	0.09375	41.65	0.08504	41.65	0.03374	41.75	0.01505	41.65	0.16335
41.675	0.0947	41.675	0.08087	41.675	0.0329	41.775	0.01496	41.675	0.16243
41.7	0.09529	41.7	0.08406	41.7	0.03298	41.8	0.01418	41.7	0.16247
41.725	0.09208	41.725	0.08139	41.725	0.03389	41.825	0.01389	41.725	0.15813
41.75	0.09055	41.75	0.08301	41.75	0.03247	41.85	0.01354	41.75	0.16106
41.775	0.09616	41.775	0.08316	41.775	0.03184	41.875	0.01366	41.775	0.1636
41.8	0.09316	41.8	0.08391	41.8	0.03289	41.9	0.0139	41.8	0.16437
41.825	0.09417	41.825	0.08429	41.825	0.03208	41.925	0.01345	41.825	0.1642
41.85	0.09665	41.85	0.08066	41.85	0.03258	41.95	0.01429	41.85	0.16307
41.875	0.09292	41.875	0.08035	41.875	0.03169	41.975	0.01428	41.875	0.15951
41.9	0.09107	41.9	0.08557	41.9	0.03223	42	0.01426	41.9	0.16296
41.925	0.09515	41.925	0.08548	41.925	0.0323	42.025	0.0139	41.925	0.1605
41.95	0.09619	41.95	0.0804	41.95	0.0322	42.05	0.01428	41.95	0.16395
41.975	0.09222	41.975	0.08232	41.975	0.03289	42.075	0.01421	41.975	0.16709
42	0.09466	42	0.08568	42	0.03247	42.1	0.01406	42	0.16215
42.025	0.09295	42.025	0.08531	42.025	0.03232	42.125	0.01407	42.025	0.16441
42.05	0.09438	42.05	0.08035	42.05	0.03371	42.15	0.01411	42.05	0.16452
42.075	0.09138	42.075	0.07936	42.075	0.03354	42.175	0.01342	42.075	0.16191
42.1	0.09525	42.1	0.07858	42.1	0.0329	42.2	0.01383	42.1	0.15947
42.125	0.09539	42.125	0.08191	42.125	0.03161	42.225	0.01378	42.125	0.15983
42.15	0.09226	42.15	0.07985	42.15	0.0321	42.25	0.01369	42.15	0.15968
42.175	0.08752	42.175	0.08	42.175	0.03148	42.275	0.0132	42.175	0.16212
42.2	0.08961	42.2	0.08241	42.2	0.03284	42.3	0.01333	42.2	0.16282
42.225	0.08933	42.225	0.08159	42.225	0.03227	42.325	0.01393	42.225	0.16212
42.25	0.09243	42.25	0.07887	42.25	0.0313	42.35	0.01376	42.25	0.15933
42.275	0.0895	42.275	0.07991	42.275	0.03214	42.375	0.01355	42.275	0.15609
42.3	0.09023	42.3	0.07962	42.3	0.03197	42.4	0.01355	42.3	0.16155
42.325	0.09212	42.325	0.0813	42.325	0.03131	42.425	0.01359	42.325	0.15965
42.35	0.09571	42.35	0.0831	42.35	0.03181	42.45	0.01377	42.35	0.16413
42.375	0.09208	42.375	0.08084	42.375	0.03179	42.475	0.01358	42.375	0.16476
42.4	0.09041	42.4	0.07988	42.4	0.03269	42.5	0.01354	42.4	0.15767
42.425	0.09379	42.425	0.08348	42.425	0.03071	42.525	0.01412	42.425	0.1582
42.45	0.08971	42.45	0.08209	42.45	0.03122	42.55	0.01369	42.45	0.15997
42.475	0.09016	42.475	0.08243	42.475	0.03196	42.575	0.01353	42.475	0.16092
42.5	0.0924	42.5	0.07959	42.5	0.03254	42.6	0.01315	42.5	0.15753
42.525	0.08954	42.525	0.08101	42.525	0.03173	42.625	0.01331	42.525	0.16028
42.55	0.08825	42.55	0.07695	42.55	0.03222	42.65	0.01319	42.55	0.15827
42.575	0.08971	42.575	0.08052	42.575	0.03173	42.675	0.01418	42.575	0.16018
42.6	0.09093	42.6	0.07956	42.6	0.03063	42.7	0.01331	42.6	0.15891
42.625	0.09243	42.625	0.08374	42.625	0.03076	42.725	0.01326	42.625	0.15566
42.65	0.08912	42.65	0.08156	42.65	0.03017	42.75	0.01405	42.65	0.16222
42.675	0.09149	42.675	0.0784	42.675	0.03216	42.775	0.0128	42.675	0.15609
42.7	0.08961	42.7	0.08194	42.7	0.03064	42.8	0.0127	42.7	0.16363
42.725	0.08912	42.725	0.07858	42.725	0.03145	42.825	0.01345	42.725	0.15334
42.75	0.08874	42.75	0.08223	42.75	0.03184	42.85	0.01436	42.75	0.15718
42.775	0.08748	42.775	0.08209	42.775	0.03078	42.875	0.01379	42.775	0.15683
42.8	0.09131	42.8	0.07785	42.8	0.03078	42.9	0.0131	42.8	0.15161
42.825	0.09009	42.825	0.07846	42.825	0.03063	42.925	0.01403	42.825	0.15468
42.85	0.09156	42.85	0.08003	42.85	0.03033	42.95	0.01336	42.85	0.15619
42.875	0.09083	42.875	0.08032	42.875	0.02912	42.975	0.01284	42.875	0.15312
42.9	0.0887	42.9	0.07994	42.9	0.03133	43	0.01306	42.9	0.1599
42.925	0.09003	42.925	0.08148	42.925	0.03057	43.025	0.01426	42.925	0.15323
42.95	0.08947	42.95	0.07779	42.95	0.03084	43.05	0.01361	42.95	0.15757
42.975	0.08982	42.975	0.0771	42.975	0.03016	43.075	0.01316	42.975	0.1587
43	0.08818	43	0.0773	43	0.0323	43.1	0.01323	43	0.1576
43.025	0.08964	43.025	0.08052	43.025	0.03098	43.125	0.0131	43.025	0.15866
43.05	0.08835	43.05	0.07997	43.05	0.03139	43.15	0.01374	43.05	0.15626
43.075	0.09009	43.075	0.07678	43.075	0.0308	43.175	0.01275	43.075	0.15725
43.1	0.08853	43.1	0.07907	43.1	0.03013	43.2	0.01288	43.1	0.15633
43.125	0.08734	43.125	0.07788	43.125	0.0304	43.225	0.01318	43.125	0.15556
43.15	0.09009	43.15	0.08165	43.15	0.03149	43.25	0.01338	43.15	0.15083
43.175	0.09145	43.175	0.07895	43.175	0.03107	43.275	0.01359	43.175	0.15573
43.2	0.08835	43.2	0.07779	43.2	0.02993	43.3	0.01307	43.2	0.15411
43.225	0.08696	43.225	0.08	43.225	0.03013	43.325	0.01326	43.225	0.15513
43.25	0.08971	43.25	0.08069	43.25	0.02948	43.35	0.01318	43.25	0.15291
43.275	0.08466	43.275	0.07701	43.275	0.0309	43.375	0.0135	43.275	0.15284
43.3	0.09055	43.3	0.07997	43.3	0.03057	43.4	0.01293	43.3	0.15933
43.325	0.08779	43.325	0.07811	43.325	0.03135	43.425	0.01369	43.325	0.14981
43.35	0.08685	43.35	0.0804	43.35	0.03121	43.45	0.01288	43.35	0.15044
43.375	0.08961	43.375	0.07747	43.375	0.03148	43.475	0.01291	43.375	0.15418
43.4	0.08546	43.4	0.07771	43.4	0.03061	43.5	0.0126	43.4	0.1508
43.425	0.08915	43.425	0.07887	43.425	0.03028	43.525	0.01368	43.425	0.15806
43.45	0.08762	43.45	0.07892	43.45	0.03034	43.55	0.013	43.45	0.15521
43.475	0.0894	43.475	0.07878	43.475	0.03033	43.575	0.013	43.475	0.15499
43.5	0.08476	43.5	0.07521	43.5	0.03061	43.6	0.01334	43.5	0.15736
43.525	0.0871	43.525	0.07927	43.525	0.03069	43.625	0.01321	43.525	0.15383
43.55	0.08849	43.55	0.07797	43.55	0.02983	43.65	0.01263	43.55	0.14872
43.575	0.08532	43.575	0.07559	43.575	0.03029	43.675	0.01294	43.575	0.15009
43.6	0.08731	43.6	0.07652	43.6	0.03056	43.7	0.01214	43.6	0.15171
43.625	0.08678	43.625	0.07687	43.625	0.02947	43.725	0.01279	43.625	0.15111
43.65	0.08776	43.65	0.07388	43.65	0.03144	43.75	0.013	43.65	0.15051
43.675	0.0864	43.675	0.07756	43.675	0.02905	43.775	0.01309	43.675	0.15605
43.7	0.08661	43.7	0.07541	43.7	0.0288	43.8	0.01315	43.7	0.15034
43.725	0.08863	43.725	0.07524	43.725	0.03029	43.825	0.01283	43.725	0.1564
43.75	0.0841	43.75	0.07658	43.75	0.02979	43.85	0.01341	43.75	0.15196
43.775	0.08748	43.775	0.07582	43.775	0.02987	43.875	0.01255	43.775	0.15658
43.8	0.08539	43.8	0.07666	43.8	0.03071	43.9	0.01295	43.8	0.15097
43.825	0.0863	43.825	0.07617	43.825	0.03052	43.925	0.01327	43.825	0.14995
43.85	0.08724	43.85	0.07884	43.85	0.03009	43.95	0.01348	43.85	0.15118
43.875	0.08515	43.875	0.07663	43.875	0.03052	43.975	0.01308	43.875	0.15277
43.9	0.08591	43.9	0.07417	43.9	0.02994	44	0.01276	43.9	0.15298
43.925	0.08905	43.925	0.0744	43.925	0.03021	44.025	0.01298	43.925	0.15397
43.95	0.0834	43.95	0.07617	43.95	0.03032	44.05	0.01262	43.95	0.15108
43.975	0.08699	43.975	0.07675	43.975	0.02917	44.075	0.01293	43.975	0.14671
44	0.08772	44	0.07791	44	0.03118	44.1	0.01287	44	0.14861
44.025	0.08508	44.025	0.07269	44.025	0.02997	44.125	0.01297	44.025	0.14808
44.05	0.08612	44.05	0.07579	44.05	0.0297	44.15	0.01238	44.05	0.14829
44.075	0.08529	44.075	0.07568	44.075	0.03106	44.175	0.01321	44.075	0.15189
44.1	0.0856	44.1	0.0735	44.1	0.02978	44.2	0.0124	44.1	0.14935
44.125	0.08511	44.125	0.07675	44.125	0.02959	44.225	0.01227	44.125	0.14646
44.15	0.0865	44.15	0.07437	44.15	0.02871	44.25	0.01278	44.15	0.15133
44.175	0.08671	44.175	0.07243	44.175	0.03055	44.275	0.01269	44.175	0.14942
44.2	0.08525	44.2	0.07652	44.2	0.02966	44.3	0.01289	44.2	0.15443
44.225	0.0842	44.225	0.0728	44.225	0.02935	44.325	0.01197	44.225	0.15066
44.25	0.08326	44.25	0.07765	44.25	0.02946	44.35	0.01265	44.25	0.14688
44.275	0.084	44.275	0.07486	44.275	0.0292	44.375	0.01219	44.275	0.15337
44.3	0.08567	44.3	0.07669	44.3	0.02912	44.4	0.01314	44.3	0.15203
44.325	0.08494	44.325	0.07443	44.325	0.02875	44.425	0.01262	44.325	0.14632
44.35	0.08365	44.35	0.07626	44.35	0.02896	44.45	0.01234	44.35	0.15013
44.375	0.08661	44.375	0.07362	44.375	0.02828	44.475	0.01231	44.375	0.1502
44.4	0.08382	44.4	0.07718	44.4	0.02983	44.5	0.01225	44.4	0.14974
44.425	0.0857	44.425	0.07399	44.425	0.02958	44.525	0.01186	44.425	0.15062
44.45	0.08351	44.45	0.07536	44.45	0.02998	44.55	0.01271	44.45	0.14999
44.475	0.08448	44.475	0.07498	44.475	0.02981	44.575	0.01302	44.475	0.14879
44.5	0.08706	44.5	0.07411	44.5	0.02925	44.6	0.0125	44.5	0.14286
44.525	0.08438	44.525	0.07457	44.525	0.03106	44.625	0.01208	44.525	0.14706
44.55	0.08626	44.55	0.07605	44.55	0.02871	44.65	0.01201	44.55	0.1454
44.575	0.08128	44.575	0.07454	44.575	0.02962	44.675	0.01236	44.575	0.14942
44.6	0.08644	44.6	0.07388	44.6	0.02846	44.7	0.01273	44.6	0.15104
44.625	0.08685	44.625	0.07443	44.625	0.02946	44.725	0.01334	44.625	0.14639
44.65	0.08522	44.65	0.0722	44.65	0.029	44.75	0.01178	44.65	0.14977
44.675	0.08417	44.675	0.07193	44.675	0.02871	44.775	0.01243	44.675	0.14452
44.7	0.08208	44.7	0.07327	44.7	0.02936	44.8	0.01262	44.7	0.14522
44.725	0.08201	44.725	0.07391	44.725	0.02911	44.825	0.01216	44.725	0.1503
44.75	0.08375	44.75	0.07222	44.75	0.02952	44.85	0.01254	44.75	0.14861
44.775	0.08508	44.775	0.07469	44.775	0.03013	44.875	0.01273	44.775	0.14621
44.8	0.08124	44.8	0.07295	44.8	0.02832	44.9	0.01147	44.8	0.14642
44.825	0.08271	44.825	0.07475	44.825	0.02862	44.925	0.01238	44.825	0.14706
44.85	0.08218	44.85	0.07344	44.85	0.02919	44.95	0.01234	44.85	0.14572
44.875	0.08344	44.875	0.07196	44.875	0.02886	44.975	0.01193	44.875	0.14177
44.9	0.08438	44.9	0.07469	44.9	0.02843	45	0.01201	44.9	0.14561
44.925	0.0825	44.925	0.07153	44.925	0.02846	45.025	0.01151	44.925	0.14177
44.95	0.0849	44.95	0.07666	44.95	0.02807	45.05	0.01232	44.95	0.14283
44.975	0.08529	44.975	0.06871	44.975	0.02846	45.075	0.01169	44.975	0.14939
45	0.0865	45	0.07333	45	0.02849	45.1	0.01166	45	0.14942
45.025	0.08055	45.025	0.0713	45.025	0.0297	45.125	0.01144	45.025	0.14501
45.05	0.08183	45.05	0.07191	45.05	0.0287	45.15	0.01146	45.05	0.1442
45.075	0.08305	45.075	0.07341	45.075	0.0294	45.175	0.0118	45.075	0.14131
45.1	0.08375	45.1	0.07434	45.1	0.02823	45.2	0.01199	45.1	0.1454
45.125	0.08298	45.125	0.07109	45.125	0.02695	45.225	0.01166	45.125	0.14219
45.15	0.08027	45.15	0.07176	45.15	0.02956	45.25	0.01205	45.15	0.14614
45.175	0.08034	45.175	0.0742	45.175	0.0292	45.275	0.01196	45.175	0.14128
45.2	0.08204	45.2	0.07524	45.2	0.02746	45.3	0.01183	45.2	0.14142
45.225	0.08236	45.225	0.06973	45.225	0.02889	45.325	0.01182	45.225	0.14212
45.25	0.0826	45.25	0.06947	45.25	0.02836	45.35	0.01236	45.25	0.14551
45.275	0.07992	45.275	0.07309	45.275	0.02878	45.375	0.01129	45.275	0.14159
45.3	0.08156	45.3	0.07286	45.3	0.02865	45.4	0.01197	45.3	0.14173
45.325	0.08211	45.325	0.07237	45.325	0.02875	45.425	0.01193	45.325	0.14272
45.35	0.08271	45.35	0.07051	45.35	0.02801	45.45	0.01197	45.35	0.14463
45.375	0.08131	45.375	0.07121	45.375	0.02874	45.475	0.01184	45.375	0.14293
45.4	0.08546	45.4	0.07362	45.4	0.02686	45.5	0.01234	45.4	0.14396
45.425	0.08295	45.425	0.07495	45.425	0.02777	45.525	0.01165	45.425	0.14664
45.45	0.08222	45.45	0.0717	45.45	0.02738	45.55	0.01176	45.45	0.14526
45.475	0.07863	45.475	0.07179	45.475	0.02783	45.575	0.01223	45.475	0.14332
45.5	0.07974	45.5	0.07208	45.5	0.02795	45.6	0.01196	45.5	0.14413
45.525	0.08201	45.525	0.07057	45.525	0.02762	45.625	0.01144	45.525	0.14466
45.55	0.0817	45.55	0.07101	45.55	0.02761	45.65	0.01141	45.55	0.13553
45.575	0.08096	45.575	0.07016	45.575	0.02884	45.675	0.01201	45.575	0.14244
45.6	0.07901	45.6	0.07103	45.6	0.02911	45.7	0.01238	45.6	0.14089
45.625	0.08009	45.625	0.07222	45.625	0.02823	45.725	0.01191	45.625	0.13909
45.65	0.08386	45.65	0.07031	45.65	0.02823	45.75	0.01172	45.65	0.14424
45.675	0.08103	45.675	0.07127	45.675	0.02801	45.775	0.01164	45.675	0.1454
45.7	0.08225	45.7	0.07162	45.7	0.02791	45.8	0.01105	45.7	0.14406
45.725	0.07901	45.725	0.07048	45.725	0.02707	45.825	0.01196	45.725	0.14149
45.75	0.08103	45.75	0.07176	45.75	0.02835	45.85	0.01126	45.75	0.14082
45.775	0.08075	45.775	0.0737	45.775	0.02787	45.875	0.01216	45.775	0.14487
45.8	0.08305	45.8	0.07011	45.8	0.02719	45.9	0.01239	45.8	0.14339
45.825	0.07835	45.825	0.07196	45.825	0.02673	45.925	0.01107	45.825	0.14258
45.85	0.08271	45.85	0.07124	45.85	0.02707	45.95	0.01225	45.85	0.14297
45.875	0.08006	45.875	0.07028	45.875	0.02708	45.975	0.01172	45.875	0.14216
45.9	0.08121	45.9	0.07289	45.9	0.02824	46	0.01218	45.9	0.14068
45.925	0.07856	45.925	0.069	45.925	0.02805	46.025	0.01136	45.925	0.13821
45.95	0.081	45.95	0.06964	45.95	0.02855	46.05	0.01179	45.95	0.14484
45.975	0.08316	45.975	0.07034	45.975	0.02761	46.075	0.01175	45.975	0.1459
46	0.08121	46	0.06915	46	0.02796	46.1	0.01157	46	0.14216
46.025	0.08061	46.025	0.07263	46.025	0.02761	46.125	0.01146	46.025	0.14043
46.05	0.08159	46.05	0.07051	46.05	0.02749	46.15	0.01143	46.05	0.14364
46.075	0.07967	46.075	0.07176	46.075	0.02792	46.175	0.0112	46.075	0.14004
46.1	0.08041	46.1	0.07249	46.1	0.02803	46.2	0.01181	46.1	0.14233
46.125	0.07926	46.125	0.06932	46.125	0.02857	46.225	0.01222	46.125	0.14297
46.15	0.07988	46.15	0.0717	46.15	0.02805	46.25	0.01084	46.15	0.13574
46.175	0.07884	46.175	0.06808	46.175	0.02729	46.275	0.01143	46.175	0.13835
46.2	0.08009	46.2	0.06982	46.2	0.02816	46.3	0.01126	46.2	0.13951
46.225	0.07629	46.225	0.06758	46.225	0.0285	46.325	0.01125	46.225	0.13842
46.25	0.07967	46.25	0.06898	46.25	0.02702	46.35	0.01181	46.25	0.14163
46.275	0.08044	46.275	0.0706	46.275	0.02725	46.375	0.01162	46.275	0.14011
46.3	0.07831	46.3	0.07251	46.3	0.02762	46.4	0.01194	46.3	0.13701
46.325	0.08194	46.325	0.07048	46.325	0.02846	46.425	0.01138	46.325	0.13965
46.35	0.07922	46.35	0.06953	46.35	0.02675	46.45	0.01075	46.35	0.13778
46.375	0.07723	46.375	0.06724	46.375	0.02682	46.475	0.01126	46.375	0.1375
46.4	0.07971	46.4	0.07002	46.4	0.0273	46.5	0.01176	46.4	0.13701
46.425	0.08034	46.425	0.06874	46.425	0.02692	46.525	0.01126	46.425	0.13828
46.45	0.07936	46.45	0.07051	46.45	0.02647	46.55	0.01051	46.45	0.13955
46.475	0.07605	46.475	0.07176	46.475	0.02554	46.575	0.01123	46.475	0.13623
46.5	0.07845	46.5	0.0706	46.5	0.02684	46.6	0.01175	46.5	0.1374
46.525	0.08048	46.525	0.06657	46.525	0.02717	46.625	0.0112	46.525	0.1357
46.55	0.07859	46.55	0.06921	46.55	0.02652	46.65	0.01093	46.55	0.13919
46.575	0.07831	46.575	0.06825	46.575	0.027	46.675	0.01123	46.575	0.13687
46.6	0.07647	46.6	0.06869	46.6	0.02668	46.7	0.01107	46.6	0.13186
46.625	0.081	46.625	0.06784	46.625	0.02664	46.725	0.0104	46.625	0.13898
46.65	0.07919	46.65	0.069	46.65	0.02711	46.75	0.01102	46.65	0.13831
46.675	0.0757	46.675	0.06721	46.675	0.02672	46.775	0.01159	46.675	0.13524
46.7	0.07368	46.7	0.06903	46.7	0.0271	46.8	0.01119	46.7	0.1386
46.725	0.07716	46.725	0.06929	46.725	0.02629	46.825	0.01148	46.725	0.13994
46.75	0.07866	46.75	0.0697	46.75	0.027	46.85	0.01145	46.75	0.13852
46.775	0.07706	46.775	0.06764	46.775	0.02613	46.875	0.01149	46.775	0.13715
46.8	0.07811	46.8	0.06964	46.8	0.02539	46.9	0.01125	46.8	0.13415
46.825	0.07737	46.825	0.0688	46.825	0.02633	46.925	0.01096	46.825	0.13165
46.85	0.07852	46.85	0.0695	46.85	0.02762	46.95	0.01177	46.85	0.1374
46.875	0.07877	46.875	0.06964	46.875	0.02622	46.975	0.01131	46.875	0.1368
46.9	0.07577	46.9	0.06915	46.9	0.0276	47	0.01024	46.9	0.13599
46.925	0.07946	46.925	0.06848	46.925	0.02616	47.025	0.01139	46.925	0.13662
46.95	0.07702	46.95	0.06918	46.95	0.02698	47.05	0.01084	46.95	0.13789
46.975	0.07288	46.975	0.0677	46.975	0.02691	47.075	0.01075	46.975	0.13278
47	0.07574	47	0.06703	47	0.02715	47.1	0.0107	47	0.13288
47.025	0.07622	47.025	0.06642	47.025	0.02671	47.125	0.01111	47.025	0.13701
47.05	0.07699	47.05	0.06758	47.05	0.02609	47.15	0.01161	47.05	0.13648
47.075	0.08082	47.075	0.06706	47.075	0.02692	47.175	0.01029	47.075	0.13704
47.1	0.08023	47.1	0.06967	47.1	0.0262	47.2	0.01119	47.1	0.13606
47.125	0.07709	47.125	0.06924	47.125	0.02706	47.225	0.01127	47.125	0.13447
47.15	0.07814	47.15	0.06767	47.15	0.02734	47.25	0.01176	47.15	0.13828
47.175	0.07438	47.175	0.06654	47.175	0.02638	47.275	0.01128	47.175	0.13228
47.2	0.07577	47.2	0.06613	47.2	0.02707	47.3	0.0113	47.2	0.13144
47.225	0.0741	47.225	0.06758	47.225	0.0256	47.325	0.01039	47.225	0.13338
47.25	0.07469	47.25	0.06639	47.25	0.02652	47.35	0.01084	47.25	0.13493
47.275	0.07357	47.275	0.06576	47.275	0.02599	47.375	0.01124	47.275	0.13232
47.3	0.07811	47.3	0.06602	47.3	0.02634	47.4	0.01112	47.3	0.13581
47.325	0.07567	47.325	0.06663	47.325	0.02642	47.425	0.01096	47.325	0.1295
47.35	0.07647	47.35	0.0668	47.35	0.02613	47.45	0.01151	47.35	0.13539
47.375	0.0735	47.375	0.06628	47.375	0.02652	47.475	0.01067	47.375	0.13468
47.4	0.07567	47.4	0.06802	47.4	0.02572	47.5	0.01056	47.4	0.13433
47.425	0.0734	47.425	0.06773	47.425	0.02562	47.525	0.01132	47.425	0.13394
47.45	0.07692	47.45	0.06784	47.45	0.02704	47.55	0.01096	47.45	0.13419
47.475	0.07389	47.475	0.06532	47.475	0.02519	47.575	0.01097	47.475	0.13443
47.5	0.07783	47.5	0.06613	47.5	0.02552	47.6	0.01062	47.5	0.1332
47.525	0.07696	47.525	0.06709	47.525	0.02593	47.625	0.01048	47.525	0.13782
47.55	0.0765	47.55	0.06695	47.55	0.02558	47.65	0.01042	47.55	0.13246
47.575	0.07587	47.575	0.06668	47.575	0.02671	47.675	0.01066	47.575	0.12756
47.6	0.07549	47.6	0.0652	47.6	0.02513	47.7	0.01105	47.6	0.13341
47.625	0.07511	47.625	0.06364	47.625	0.02581	47.725	0.01137	47.625	0.13179
47.65	0.07396	47.65	0.06674	47.65	0.02551	47.75	0.01101	47.65	0.12893
47.675	0.07713	47.675	0.06523	47.675	0.02559	47.775	0.01132	47.675	0.12964
47.7	0.0741	47.7	0.06428	47.7	0.02636	47.8	0.01074	47.7	0.13426
47.725	0.07267	47.725	0.06761	47.725	0.02603	47.825	0.01098	47.725	0.12953
47.75	0.0764	47.75	0.06503	47.75	0.02554	47.85	0.01053	47.75	0.13327
47.775	0.07082	47.775	0.06431	47.775	0.02547	47.875	0.01066	47.775	0.13144
47.8	0.07682	47.8	0.06637	47.8	0.02488	47.9	0.01066	47.8	0.13271
47.825	0.07424	47.825	0.06413	47.825	0.02633	47.925	0.01078	47.825	0.1278
47.85	0.07709	47.85	0.06666	47.85	0.02471	47.95	0.01052	47.85	0.13405
47.875	0.07371	47.875	0.06515	47.875	0.02493	47.975	0.01147	47.875	0.12893
47.9	0.07462	47.9	0.06462	47.9	0.02516	48	0.01059	47.9	0.13316
47.925	0.07472	47.925	0.06532	47.925	0.02496	48.025	0.01078	47.925	0.12869
47.95	0.07445	47.95	0.06297	47.95	0.02586	48.05	0.01012	47.95	0.13256
47.975	0.07124	47.975	0.06402	47.975	0.02496	48.075	0.01074	47.975	0.13017
48	0.07312	48	0.06637	48	0.02501	48.1	0.01039	48	0.12826
48.025	0.07162	48.025	0.06576	48.025	0.02523	48.125	0.01024	48.025	0.1301
48.05	0.07382	48.05	0.06558	48.05	0.02562	48.15	0.01016	48.05	0.13221
48.075	0.07546	48.075	0.06204	48.075	0.02498	48.175	0.01105	48.075	0.13204
48.1	0.07075	48.1	0.0657	48.1	0.02663	48.2	0.01059	48.1	0.12925
48.125	0.07368	48.125	0.06564	48.125	0.02556	48.225	0.01099	48.125	0.1266
48.15	0.07469	48.15	0.06576	48.15	0.02529	48.25	0.01043	48.15	0.12967
48.175	0.07427	48.175	0.0641	48.175	0.02463	48.275	0.01021	48.175	0.12558
48.2	0.07598	48.2	0.06396	48.2	0.02523	48.3	0.01018	48.2	0.12802
48.225	0.07291	48.225	0.06335	48.225	0.0252	48.325	0.01067	48.225	0.12939
48.25	0.0764	48.25	0.0688	48.25	0.02519	48.35	0.01044	48.25	0.12777
48.275	0.07344	48.275	0.06462	48.275	0.02445	48.375	0.01025	48.275	0.12664
48.3	0.07201	48.3	0.06558	48.3	0.02496	48.4	0.01041	48.3	0.1357
48.325	0.07201	48.325	0.06277	48.325	0.02546	48.425	0.01044	48.325	0.12639
48.35	0.07462	48.35	0.0632	48.35	0.02498	48.45	0.0107	48.35	0.13006
48.375	0.0718	48.375	0.06486	48.375	0.02481	48.475	0.01053	48.375	0.12988
48.4	0.07302	48.4	0.06341	48.4	0.02512	48.5	0.0095	48.4	0.12763
48.425	0.07553	48.425	0.0617	48.425	0.02364	48.525	0.01046	48.425	0.12738
48.45	0.07316	48.45	0.06695	48.45	0.02436	48.55	0.01007	48.45	0.13052
48.475	0.07089	48.475	0.06393	48.475	0.0243	48.575	0.01084	48.475	0.12907
48.5	0.07145	48.5	0.06262	48.5	0.02492	48.6	0.01061	48.5	0.12615
48.525	0.07539	48.525	0.06561	48.525	0.0247	48.625	0.01007	48.525	0.12833
48.55	0.07166	48.55	0.06236	48.55	0.02436	48.65	0.01064	48.55	0.12671
48.575	0.07256	48.575	0.06309	48.575	0.0252	48.675	0.01029	48.575	0.12833
48.6	0.07033	48.6	0.06312	48.6	0.02586	48.7	0.01056	48.6	0.12893
48.625	0.07302	48.625	0.06506	48.625	0.02471	48.725	0.01039	48.625	0.13161
48.65	0.07375	48.65	0.06465	48.65	0.0238	48.75	0.01034	48.65	0.13027
48.675	0.07309	48.675	0.06303	48.675	0.02352	48.775	0.01021	48.675	0.13161
48.7	0.07344	48.7	0.06294	48.7	0.02532	48.8	0.01024	48.7	0.13098
48.725	0.07295	48.725	0.0632	48.725	0.02488	48.825	0.01047	48.725	0.12407
48.75	0.07058	48.75	0.06265	48.75	0.02373	48.85	0.01117	48.75	0.12727
48.775	0.07249	48.775	0.0612	48.775	0.02571	48.875	0.01073	48.775	0.12664
48.8	0.07044	48.8	0.06375	48.8	0.02496	48.9	0.01024	48.8	0.12787
48.825	0.07162	48.825	0.06393	48.825	0.02492	48.925	0.01077	48.825	0.12879
48.85	0.07173	48.85	0.06384	48.85	0.02442	48.95	0.01017	48.85	0.13031
48.875	0.06981	48.875	0.06428	48.875	0.02434	48.975	0.0104	48.875	0.12791
48.9	0.07263	48.9	0.06082	48.9	0.02475	49	0.01051	48.9	0.12569
48.925	0.07169	48.925	0.06201	48.925	0.02416	49.025	0.01011	48.925	0.12911
48.95	0.0727	48.95	0.06117	48.95	0.02376	49.05	0.01067	48.95	0.1277
48.975	0.07183	48.975	0.06512	48.975	0.0235	49.075	0.01046	48.975	0.12445
49	0.07479	49	0.06042	49	0.02508	49.1	0.01078	49	0.12452
49.025	0.07249	49.025	0.06332	49.025	0.02492	49.125	0.00975	49.025	0.12414
49.05	0.07134	49.05	0.06239	49.05	0.02424	49.15	0.01051	49.05	0.12385
49.075	0.07044	49.075	0.06219	49.075	0.02455	49.175	0.00984	49.075	0.12653
49.1	0.07427	49.1	0.06315	49.1	0.02412	49.2	0.00968	49.1	0.12234
49.125	0.07124	49.125	0.06317	49.125	0.02365	49.225	0.00972	49.125	0.12534
49.15	0.07037	49.15	0.06526	49.15	0.02389	49.25	0.01009	49.15	0.12675
49.175	0.07319	49.175	0.06317	49.175	0.02414	49.275	0.01025	49.175	0.13017
49.2	0.06918	49.2	0.0637	49.2	0.02471	49.3	0.00938	49.2	0.12484
49.225	0.07079	49.225	0.06239	49.225	0.0238	49.325	0.01039	49.225	0.12586
49.25	0.06929	49.25	0.06309	49.25	0.02477	49.35	0.01009	49.25	0.12213
49.275	0.06943	49.275	0.06271	49.275	0.02372	49.375	0.00969	49.275	0.12541
49.3	0.07166	49.3	0.0612	49.3	0.02434	49.4	0.01011	49.3	0.12375
49.325	0.07124	49.325	0.06056	49.325	0.02629	49.425	0.00964	49.325	0.12022
49.35	0.07441	49.35	0.06111	49.35	0.02453	49.45	0.00985	49.35	0.12696
49.375	0.07302	49.375	0.06146	49.375	0.02333	49.475	0.00993	49.375	0.12569
49.4	0.06821	49.4	0.059	49.4	0.02372	49.5	0.00946	49.4	0.12999
49.425	0.06974	49.425	0.06152	49.425	0.02471	49.525	0.01042	49.425	0.12586
49.45	0.0704	49.45	0.06491	49.45	0.02303	49.55	0.01052	49.45	0.12682
49.475	0.07204	49.475	0.06109	49.475	0.02454	49.575	0.00959	49.475	0.12318
49.5	0.07291	49.5	0.06042	49.5	0.02364	49.6	0.00996	49.5	0.1241
49.525	0.07222	49.525	0.06201	49.525	0.02379	49.625	0.00919	49.525	0.12107
49.55	0.06904	49.55	0.06178	49.55	0.0236	49.65	0.00995	49.55	0.12354
49.575	0.065	49.575	0.06341	49.575	0.02298	49.675	0.00966	49.575	0.12474
49.6	0.07026	49.6	0.05871	49.6	0.02407	49.7	0.00952	49.6	0.12241
49.625	0.06971	49.625	0.06181	49.625	0.02342	49.725	0.00935	49.625	0.12396
49.65	0.06939	49.65	0.06201	49.65	0.02372	49.75	0.00949	49.65	0.12452
49.675	0.06842	49.675	0.06033	49.675	0.02412	49.775	0.00977	49.675	0.11902
49.7	0.07201	49.7	0.06114	49.7	0.02428	49.8	0.00923	49.7	0.11853
49.725	0.07023	49.725	0.06129	49.725	0.02405	49.825	0.00998	49.725	0.12322
49.75	0.06918	49.75	0.05935	49.75	0.02379	49.85	0.01023	49.75	0.12703
49.775	0.07079	49.775	0.06053	49.775	0.02299	49.875	0.00994	49.775	0.12308
49.8	0.07124	49.8	0.05798	49.8	0.02389	49.9	0.01015	49.8	0.12541
49.825	0.06988	49.825	0.0619	49.825	0.02365	49.925	0.00913	49.825	0.11941
49.85	0.07005	49.85	0.06109	49.85	0.02346	49.95	0.00987	49.85	0.12886
49.875	0.07044	49.875	0.06364	49.875	0.0244	49.975	0.00978	49.875	0.12382
49.9	0.06922	49.9	0.06184	49.9	0.02335	50	0.00955	49.9	0.12516
49.925	0.07086	49.925	0.06201	49.925	0.02299	50.025	0.01009	49.925	0.12389
[truncated: 2,003 more rows]

## Sheet: Figure 3b
N1		N2		N3		N4
Fast lifetime (ns)	Normalized events	Fast lifetime (ns)	Normalized events	Fast lifetime (ns)	Normalized events	Fast lifetime (ns)	Normalized events
17.6641	0	0	0	0	0	0	4.36274e-05
17.6969	0	0.06264	0	0.06264	0	0.06129	4.36274e-05
17.7297	0	0.12528	0	0.12528	0	0.12259	4.36274e-05
17.7625	0	0.18792	0	0.18792	0	0.18388	4.36274e-05
17.7953	0	0.25056	0	0.25056	0	0.24518	4.36274e-05
17.8281	0	0.3132	0	0.3132	0	0.30647	4.36274e-05
17.8608	0	0.37585	0	0.37585	0	0.36776	4.36274e-05
17.8936	0	0.43849	0	0.43849	0	0.42906	4.36274e-05
17.9264	0	0.50113	0	0.50113	0	0.49035	4.36274e-05
17.9592	0	0.56377	0	0.56377	0	0.55164	4.36274e-05
17.992	0	0.62641	0	0.62641	0	0.61294	4.36274e-05
18.0248	0	0.68905	0	0.68905	0	0.67423	4.36274e-05
18.0576	0	0.75169	0	0.75169	0	0.73553	4.36274e-05
18.0904	0	0.81433	0	0.81433	0	0.79682	4.36274e-05
18.1231	0	0.87697	0	0.87697	0	0.85811	4.36274e-05
18.1559	0	0.93961	0	0.93961	0	0.91941	4.36274e-05
18.1887	0	1.00226	0	1.00226	0	0.9807	4.36274e-05
18.2215	0	1.0649	0	1.0649	0	1.042	4.36274e-05
18.2543	0	1.12754	0	1.12754	0	1.10329	4.36274e-05
18.2871	-3.93562e-05	1.19018	0	1.19018	0	1.16458	4.36274e-05
18.3199	-1.74916e-05	1.25282	0	1.25282	0	1.22588	4.36274e-05
18.3527	2.07138e-06	1.31546	0	1.31546	0	1.28717	4.36274e-05
18.3854	1.93329e-05	1.3781	0	1.3781	0	1.34846	4.36274e-05
18.4182	3.42928e-05	1.44074	0	1.44074	0	1.40976	4.36274e-05
18.451	4.69512e-05	1.50338	0	1.50338	0	1.47105	4.36274e-05
18.4838	5.73081e-05	1.56602	0	1.56602	0	1.53235	4.36274e-05
18.5166	6.53635e-05	1.62867	0	1.62867	0	1.59364	4.36274e-05
18.5494	7.11173e-05	1.69131	0	1.69131	0	1.65493	4.36274e-05
18.5822	7.45696e-05	1.75395	0	1.75395	0	1.71623	4.36274e-05
18.615	3.80117e-05	1.81659	0	1.81659	0	1.77752	4.36274e-05
18.6477	5.78102e-05	1.87923	0	1.87923	0	1.83882	4.36274e-05
18.6805	7.3102e-05	1.94187	0	1.94187	0	1.90011	4.36274e-05
18.7133	8.38871e-05	2.00451	0	2.00451	0	1.9614	4.36274e-05
18.7461	9.01655e-05	2.06715	0	2.06715	0	2.0227	4.36274e-05
18.7789	5.60589e-05	2.12979	0	2.12979	0	2.08399	4.36274e-05
18.8117	1.90727e-05	2.19243	0	2.19243	0	2.14529	4.36274e-05
18.8445	-6.30609e-05	2.25508	0	2.25508	0	2.20658	4.36274e-05
18.8773	3.60977e-05	2.31772	0	2.31772	0	2.26787	4.36274e-05
18.91	0.0001183	2.38036	0	2.38036	0	2.32917	4.36274e-05
18.9428	0.000139979	2.443	0	2.443	0	2.39046	4.36274e-05
18.9756	0.000231696	2.50564	0	2.50564	0	2.45175	4.36274e-05
19.0084	0.000335762	2.56828	0	2.56828	0	2.51305	4.36274e-05
19.0412	0.000381046	2.63092	0	2.63092	0	2.57434	4.36274e-05
19.074	0.000397078	2.69356	0	2.69356	0	2.63564	4.36274e-05
19.1068	0.000500096	2.7562	0	2.7562	0	2.69693	4.36274e-05
19.1395	0.000543259	2.81884	0	2.81884	0	2.75822	4.36274e-05
19.1723	0.000612642	2.88149	0	2.88149	0	2.81952	4.36274e-05
19.2051	0.000610865	2.94413	0	2.94413	0	2.88081	4.36274e-05
19.2379	0.000551392	3.00677	0	3.00677	0	2.94211	4.36274e-05
19.2707	0.000611323	3.06941	0	3.06941	0	3.0034	4.36274e-05
19.3035	0.000695817	3.13205	0	3.13205	0	3.06469	4.36274e-05
19.3363	0.000612955	3.19469	0	3.19469	0	3.12599	4.36274e-05
19.3691	0.000644635	3.25733	0	3.25733	0	3.18728	4.36274e-05
19.4018	0.000636634	3.31997	0	3.31997	0	3.24857	4.36274e-05
19.4346	0.000519939	3.38261	0	3.38261	0	3.30987	4.36274e-05
19.4674	0.000494039	3.44525	0	3.44525	0	3.37116	4.36274e-05
19.5002	0.000449458	3.50789	0	3.50789	0	3.43246	4.36274e-05
19.533	0.000599271	3.57054	0	3.57054	0	3.49375	4.36274e-05
19.5658	0.000600745	3.63318	0	3.63318	0	3.55504	4.36274e-05
19.5986	0.000596377	3.69582	0	3.69582	0	3.61634	4.36274e-05
19.6314	0.00059215	3.75846	0	3.75846	0	3.67763	4.36274e-05
19.6641	0.000559862	3.8211	0	3.8211	0	3.73893	4.36274e-05
19.6969	0.000368026	3.88374	0	3.88374	0	3.80022	4.36274e-05
19.7297	0.000523239	3.94638	0	3.94638	0	3.86151	4.36274e-05
19.7625	0.00082056	4.00902	0	4.00902	0	3.92281	4.36274e-05
19.7953	0.000978151	4.07166	0	4.07166	0	3.9841	4.36274e-05
19.8281	0.000940912	4.1343	0	4.1343	0	4.04539	4.36274e-05
19.8609	0.00119	4.19695	0	4.19695	0	4.10669	4.36274e-05
19.8937	0.00135	4.25959	0	4.25959	0	4.16798	4.36274e-05
19.9264	0.00156	4.32223	0	4.32223	0	4.22928	4.36274e-05
19.9592	0.00165	4.38487	0	4.38487	0	4.29057	4.36274e-05
19.992	0.0019	4.44751	0	4.44751	0	4.35186	4.36274e-05
20.0248	0.00232	4.51015	0	4.51015	0	4.41316	4.36274e-05
20.0576	0.00242	4.57279	0	4.57279	0	4.47445	4.36274e-05
20.0904	0.00268	4.63543	0	4.63543	0	4.53575	4.36274e-05
20.1232	0.00279	4.69807	0	4.69807	0	4.59704	4.36274e-05
20.1559	0.00295	4.76071	0	4.76071	0	4.65833	4.36274e-05
20.1887	0.0034	4.82336	0	4.82336	0	4.71963	4.36274e-05
20.2215	0.00405	4.886	0	4.886	0	4.78092	4.36274e-05
20.2543	0.00445	4.94864	0	4.94864	0	4.84221	4.36274e-05
20.2871	0.00474	5.01128	0	5.01128	0	4.90351	4.36274e-05
20.3199	0.00499	5.07392	0	5.07392	0	4.9648	4.36274e-05
20.3527	0.00537	5.13656	0	5.13656	0	5.0261	4.36274e-05
20.3854	0.00621	5.1992	0	5.1992	0	5.08739	4.36274e-05
20.4182	0.00657	5.26184	0	5.26184	0	5.14868	4.36274e-05
20.451	0.00674	5.32448	0	5.32448	0	5.20998	4.36274e-05
20.4838	0.00727	5.38712	0	5.38712	0	5.27127	4.36274e-05
20.5166	0.00795	5.44977	0	5.44977	0	5.33257	4.36274e-05
20.5494	0.00813	5.51241	0	5.51241	0	5.39386	4.36274e-05
20.5822	0.00832	5.57505	0	5.57505	0	5.45515	4.36274e-05
20.615	0.0088	5.63769	0	5.63769	0	5.51645	4.36274e-05
20.6477	0.00913	5.70033	0	5.70033	0	5.57774	4.36274e-05
20.6805	0.00957	5.76297	0	5.76297	0	5.63904	4.36274e-05
20.7133	0.00979	5.82561	0	5.82561	0	5.70033	4.36274e-05
20.7461	0.01061	5.88825	0	5.88825	0	5.76162	4.36274e-05
20.7789	0.01111	5.95089	0	5.95089	0	5.82292	4.36274e-05
20.8117	0.01188	6.01353	0	6.01353	0	5.88421	4.36274e-05
20.8445	0.01276	6.07617	0	6.07617	0	5.9455	4.36274e-05
20.8773	0.01368	6.13882	0	6.13882	0	6.0068	4.36274e-05
20.91	0.01439	6.20146	0	6.20146	0	6.06809	4.36274e-05
20.9428	0.01499	6.2641	0	6.2641	0	6.12939	4.36274e-05
20.9756	0.01575	6.32674	0	6.32674	0	6.19068	4.36274e-05
21.0084	0.01683	6.38938	0	6.38938	0	6.25197	4.36274e-05
21.0412	0.01817	6.45202	0	6.45202	0	6.31327	4.36274e-05
21.074	0.01938	6.51466	0	6.51466	0	6.37456	4.36274e-05
21.1068	0.02123	6.5773	0	6.5773	0	6.43586	4.36274e-05
21.1396	0.02308	6.63994	0	6.63994	0	6.49715	4.36274e-05
21.1723	0.02448	6.70258	0	6.70258	0	6.55844	4.36274e-05
21.2051	0.02616	6.76523	0	6.76523	0	6.61974	4.36274e-05
21.2379	0.02767	6.82787	0	6.82787	0	6.68103	4.36274e-05
21.2707	0.02994	6.89051	0	6.89051	0	6.74232	4.36274e-05
21.3035	0.03225	6.95315	0	6.95315	0	6.80362	4.36274e-05
21.3363	0.0351	7.01579	0	7.01579	0	6.86491	4.36274e-05
21.3691	0.03788	7.07843	0	7.07843	0	6.92621	4.36274e-05
21.4018	0.04051	7.14107	0	7.14107	0	6.9875	4.36274e-05
21.4346	0.04243	7.20371	0	7.20371	0	7.04879	4.36274e-05
21.4674	0.04509	7.26635	0	7.26635	0	7.11009	4.36274e-05
21.5002	0.04716	7.32899	0	7.32899	0	7.17138	4.36274e-05
21.533	0.05095	7.39164	0	7.39164	0	7.23268	4.36274e-05
21.5658	0.05368	7.45428	0	7.45428	0	7.29397	4.36274e-05
21.5986	0.05604	7.51692	0	7.51692	0	7.35526	4.36274e-05
21.6314	0.05886	7.57956	0	7.57956	0	7.41656	4.36274e-05
21.6641	0.06317	7.6422	0	7.6422	0	7.47785	4.36274e-05
21.6969	0.06761	7.70484	0	7.70484	0	7.53914	4.36274e-05
21.7297	0.07193	7.76748	0	7.76748	0	7.60044	4.36274e-05
21.7625	0.07584	7.83012	0	7.83012	0	7.66173	4.36274e-05
21.7953	0.07874	7.89276	0	7.89276	0	7.72303	4.36274e-05
21.8281	0.08339	7.9554	0	7.9554	0	7.78432	4.36274e-05
21.8609	0.08726	8.01805	0	8.01805	0	7.84561	4.36274e-05
21.8937	0.09178	8.08069	0	8.08069	0	7.90691	4.36274e-05
21.9264	0.09661	8.14333	0	8.14333	0	7.9682	4.36274e-05
21.9592	0.10282	8.20597	0	8.20597	0	8.0295	4.36274e-05
21.992	0.10882	8.26861	0	8.26861	0	8.09079	4.36274e-05
22.0248	0.11451	8.33125	0	8.33125	0	8.15208	4.36274e-05
22.0576	0.11989	8.39389	0	8.39389	0	8.21338	4.36274e-05
22.0904	0.12566	8.45653	0	8.45653	0	8.27467	4.36274e-05
22.1232	0.13086	8.51917	0	8.51917	0	8.33597	4.36274e-05
22.156	0.13804	8.58181	0	8.58181	0	8.39726	4.36274e-05
22.1887	0.14521	8.64446	0	8.64446	0	8.45855	4.36274e-05
22.2215	0.15183	8.7071	0	8.7071	0	8.51985	4.36274e-05
22.2543	0.15852	8.76974	0	8.76974	0	8.58114	0
22.2871	0.1671	8.83238	0	8.83238	0	8.64243	2.42374e-05
22.3199	0.1748	8.89502	0	8.89502	0	8.70373	4.59236e-05
22.3527	0.18708	8.95766	0	8.95766	0	8.76502	6.50584e-05
22.3855	0.19658	9.0203	0	9.0203	0	8.82632	8.16419e-05
22.4183	0.20726	9.08294	0	9.08294	0	8.88761	9.56741e-05
22.451	0.21653	9.14558	0	9.14558	0	8.9489	0.000107155
22.4838	0.2308	9.20822	0	9.20822	0	9.0102	0.000116085
22.5166	0.24187	9.27086	0	9.27086	0	9.07149	0.000101014
22.5494	0.25421	9.33351	0	9.33351	0	9.13279	9.29127e-05
22.5822	0.26663	9.39615	0	9.39615	0	9.19408	9.27952e-05
22.615	0.28255	9.45879	0	9.45879	0	9.25537	7.8419e-05
22.6478	0.29373	9.52143	0	9.52143	0	9.31667	0.000132678
22.6806	0.30669	9.58407	0	9.58407	0	9.37796	0.000177427
22.7133	0.31882	9.64671	0	9.64671	0	9.43925	0.000212664
22.7461	0.33209	9.70935	0	9.70935	0	9.50055	0.00023839
22.7789	0.34294	9.77199	0	9.77199	0	9.56184	0.00022441
22.8117	0.3546	9.83463	0	9.83463	0	9.62314	0.000247889
22.8445	0.36744	9.89727	0	9.89727	0	9.68443	0.000227085
22.8773	0.38354	9.95992	0	9.95992	0	9.74572	0.000126815
22.9101	0.40063	10.0226	0	10.0226	0	9.80702	0.00012004
22.9428	0.4144	10.0852	0	10.0852	0	9.86831	0.000158567
22.9756	0.42751	10.1478	0	10.1478	0	9.92961	0.000269242
23.0084	0.44625	10.2105	0	10.2105	0	9.9909	0.000401706
23.0412	0.45844	10.2731	0	10.2731	0	10.0522	0.000529534
23.074	0.47477	10.3358	0	10.3358	0	10.1135	0.000608895
23.1068	0.48961	10.3984	0	10.3984	0	10.1748	0.000512316
23.1396	0.51234	10.461	0	10.461	0	10.2361	0.000598744
23.1724	0.52914	10.5237	0	10.5237	-3.95898e-05	10.2974	0.000659688
23.2051	0.54422	10.5863	0	10.5863	-3.6124e-05	10.3587	0.000450675
23.2379	0.56661	10.649	0	10.649	-2.60128e-05	10.42	0.000819854
23.2707	0.58571	10.7116	0	10.7116	-6.7998e-06	10.4812	0.00109
23.3035	0.60594	10.7743	0	10.7743	1.96721e-05	10.5425	0.0015
23.3363	0.6305	10.8369	0	10.8369	4.86393e-05	10.6038	0.00199
23.3691	0.65022	10.8995	0	10.8995	8.35184e-05	10.6651	0.00195
23.4019	0.6694	10.9622	0	10.9622	0.000114652	10.7264	0.00218
23.4347	0.68574	11.0248	0	11.0248	0.000168521	10.7877	0.00272
23.4674	0.70371	11.0875	0	11.0875	0.000212638	10.849	0.00363
23.5002	0.72057	11.1501	0	11.1501	0.000184087	10.9103	0.00476
23.533	0.73567	11.2127	0	11.2127	0.000219927	10.9716	0.00617
23.5658	0.74731	11.2754	0	11.2754	0.000279245	11.0329	0.00725
23.5986	0.74911	11.338	0	11.338	0.00030055	11.0942	0.00875
23.6314	0.75736	11.4007	0	11.4007	0.000325254	11.1555	0.01087
23.6642	0.76962	11.4633	0	11.4633	0.000341307	11.2168	0.01107
23.697	0.78083	11.5259	-6.64431e-06	11.5259	0.000311673	11.2781	0.01386
23.7297	0.79228	11.5886	-2.95303e-06	11.5886	0.00032162	11.3394	0.0169
23.7625	0.80219	11.6512	3.497e-07	11.6512	0.000342609	11.4007	0.01837
23.7953	0.81144	11.7139	3.26387e-06	11.7139	0.000303317	11.4619	0.02119
23.8281	0.81602	11.7765	5.78948e-06	11.7765	0.000197691	11.5233	0.02414
23.8609	0.82415	11.8391	7.92654e-06	11.8391	0.000276048	11.5845	0.03003
23.8937	0.84174	11.9018	9.67505e-06	11.9018	0.000338083	11.6458	0.03571
23.9265	0.85309	11.9644	1.1035e-05	11.9644	0.000396455	11.7071	0.04306
23.9592	0.86686	12.0271	1.20064e-05	12.0271	0.000379208	11.7684	0.04926
23.992	0.87914	12.0897	1.25892e-05	12.0897	0.000410734	11.8297	0.05948
24.0248	0.8881	12.1524	1.27835e-05	12.1524	0.000697295	11.891	0.07106
24.0576	0.89312	12.215	1.25892e-05	12.215	0.000848263	11.9523	0.0847
24.0904	0.90672	12.2776	1.20064e-05	12.2776	0.00114	12.0136	0.09921
24.1232	0.9126	12.3403	1.1035e-05	12.3403	0.00143	12.0749	0.11371
24.156	0.91632	12.4029	9.67505e-06	12.4029	0.00157	12.1362	0.13212
24.1887	0.92089	12.4656	7.92654e-06	12.4656	0.00199	12.1975	0.15409
24.2215	0.9213	12.5282	5.78948e-06	12.5282	0.00237	12.2588	0.17601
24.2543	0.92231	12.5908	3.26387e-06	12.5908	0.00249	12.3201	0.20115
24.2871	0.92587	12.6535	3.497e-07	12.6535	0.00327	12.3814	0.23123
24.3199	0.92986	12.7161	-2.95303e-06	12.7161	0.00415	12.4427	0.26283
24.3527	0.92939	12.7788	-6.64431e-06	12.7788	0.00454	12.5039	0.29695
24.3855	0.93086	12.8414	0	12.8414	0.0054	12.5652	0.33565
24.4183	0.92787	12.904	0	12.904	0.00606	12.6265	0.37742
24.451	0.92878	12.9667	0	12.9667	0.00693	12.6878	0.4195
24.4838	0.924	13.0293	0	13.0293	0.00779	12.7491	0.46475
24.5166	0.9223	13.092	0	13.092	0.00904	12.8104	0.514
24.5494	0.91483	13.1546	0	13.1546	0.0101	12.8717	0.56449
24.5822	0.90706	13.2172	0	13.2172	0.01141	12.933	0.62257
24.615	0.90042	13.2799	0	13.2799	0.01246	12.9943	0.66349
24.6478	0.89372	13.3425	0	13.3425	0.01392	13.0556	0.71915
24.6806	0.88425	13.4052	0	13.4052	0.01539	13.1169	0.77452
24.7133	0.877	13.4678	0	13.4678	0.0177	13.1782	0.82288
24.7461	0.87635	13.5305	0	13.5305	0.01971	13.2395	0.86775
24.7789	0.86107	13.5931	-6.80251e-06	13.5931	0.02118	13.3008	0.91092
24.8117	0.85076	13.6557	-3.02334e-06	13.6557	0.0233	13.3621	0.95013
24.8445	0.84048	13.7184	3.58027e-07	13.7184	0.02585	13.4234	0.97365
24.8773	0.82499	13.781	3.34158e-06	13.781	0.02859	13.4847	0.9911
24.9101	0.81317	13.8437	5.92733e-06	13.8437	0.03137	13.5459	1
24.9428	0.79835	13.9063	8.11527e-06	13.9063	0.03627	13.6072	0.99976
24.9756	0.78557	13.9689	-1.48484e-06	13.9689	0.04027	13.6685	0.98959
25.0084	0.77351	14.0316	-1.51213e-05	14.0316	0.04398	13.7298	0.97006
25.0412	0.76281	14.0942	3.39987e-06	14.0942	0.04832	13.7911	0.94504
25.074	0.74808	14.1569	-1.63027e-05	14.1569	0.05454	13.8524	0.90547
25.1068	0.73581	14.2195	1.75433e-05	14.2195	0.0615	13.9137	0.8572
25.1396	0.71254	14.2821	4.69764e-05	14.2821	0.06847	13.975	0.80623
25.1724	0.69444	14.3448	7.19967e-05	14.3448	0.07525	14.0363	0.74765
25.2051	0.67544	14.4074	7.52022e-05	14.4074	0.08334	14.0976	0.68823
25.2379	0.66228	14.4701	0.000101064	14.4701	0.09168	14.1589	0.62276
25.2707	0.64585	14.5327	7.54604e-05	14.5327	0.10139	14.2202	0.54884
25.3035	0.6308	14.5953	6.30404e-05	14.5953	0.11119	14.2815	0.49543
25.3363	0.61611	14.658	7.87427e-05	14.658	0.12053	14.3428	0.43822
25.3691	0.60164	14.7206	2.23521e-05	14.7206	0.13349	14.4041	0.37981
25.4019	0.58281	14.7833	0.000126548	14.7833	0.14407	14.4654	0.33084
25.4347	0.56257	14.8459	0.000187737	14.8459	0.15567	14.5266	0.28595
25.4674	0.54486	14.9085	0.000229936	14.9085	0.17028	14.5879	0.24166
25.5002	0.52875	14.9712	0.00038128	14.9712	0.18661	14.6492	0.19841
25.533	0.512	15.0338	0.000444145	15.0338	0.20378	14.7105	0.16691
25.5658	0.49686	15.0965	0.000610399	15.0965	0.22608	14.7718	0.13612
25.5986	0.48175	15.1591	0.000725634	15.1591	0.2492	14.8331	0.11174
25.6314	0.46582	15.2218	0.000804898	15.2218	0.26878	14.8944	0.09359
25.6642	0.45133	15.2844	0.000888165	15.2844	0.29347	14.9557	0.07747
25.697	0.43463	15.347	0.00092276	15.347	0.32164	15.017	0.06339
25.7297	0.41983	15.4097	0.001	15.4097	0.35075	15.0783	0.05028
25.7625	0.40196	15.4723	0.00117	15.4723	0.38113	15.1396	0.04211
25.7953	0.38528	15.535	0.00138	15.535	0.41364	15.2009	0.03377
25.8281	0.37302	15.5976	0.00156	15.5976	0.44192	15.2622	0.0252
25.8609	0.3607	15.6602	0.00169	15.6602	0.47321	15.3235	0.02003
25.8937	0.34927	15.7229	0.00173	15.7229	0.50437	15.3848	0.01322
25.9265	0.33574	15.7855	0.00176	15.7855	0.53822	15.446	0.00993
25.9593	0.32641	15.8482	0.00181	15.8482	0.56436	15.5074	0.00802
25.992	0.31242	15.9108	0.00175	15.9108	0.59564	15.5686	0.00601
26.0248	0.29735	15.9734	0.00204	15.9734	0.62386	15.6299	0.00435
26.0576	0.28489	16.0361	0.00234	16.0361	0.64961	15.6912	0.00476
26.0904	0.27367	16.0987	0.00256	16.0987	0.68029	15.7525	0.00387
26.1232	0.26188	16.1614	0.00266	16.1614	0.70809	15.8138	0.00315
26.156	0.25317	16.224	0.0031	16.224	0.7355	15.8751	0.00222
26.1888	0.24268	16.2867	0.00361	16.2867	0.75823	15.9364	0.00176
26.2216	0.23001	16.3493	0.0039	16.3493	0.78547	15.9977	0.00098538
26.2543	0.22138	16.4119	0.00421	16.4119	0.80559	16.059	0.00123
26.2871	0.21161	16.4746	0.00454	16.4746	0.82454	16.1203	0.00131
26.3199	0.20053	16.5372	0.00485	16.5372	0.84669	16.1816	0.00089893
26.3527	0.18838	16.5999	0.00533	16.5999	0.86545	16.2429	0.000782215
26.3855	0.17732	16.6625	0.00591	16.6625	0.88389	16.3042	0.000675108
26.4183	0.16542	16.7251	0.00671	16.7251	0.90094	16.3655	0.000707926
26.4511	0.15776	16.7878	0.00761	16.7878	0.91949	16.4267	0.000504877
26.4839	0.14984	16.8504	0.00857	16.8504	0.93302	16.4881	0.000366408
26.5166	0.14222	16.9131	0.00913	16.9131	0.94978	16.5493	0.000165034
26.5494	0.1364	16.9757	0.01035	16.9757	0.9593	16.6106	0.000243546
26.5822	0.12904	17.0384	0.01145	17.0384	0.96662	16.6719	0.000274964
26.615	0.12558	17.101	0.01234	17.101	0.96697	16.7332	0.000245465
26.6478	0.11979	17.1636	0.01449	17.1636	0.97033	16.7945	0.000130707
26.6806	0.11511	17.2263	0.01588	17.2263	0.96387	16.8558	0.000154061
26.7134	0.1126	17.2889	0.01812	17.2889	0.95978	16.9171	0.000181611
26.7461	0.10824	17.3515	0.01971	17.3515	0.95164	16.9784	0.000174528
26.7789	0.1032	17.4142	0.02133	17.4142	0.93758	17.0397	0.000187195
26.8117	0.09773	17.4768	0.02405	17.4768	0.92042	17.101	0.000214721
26.8445	0.09099	17.5395	0.02676	17.5395	0.89873	17.1623	0.0002031
26.8773	0.08652	17.6021	0.02915	17.6021	0.88001	17.2236	0.000183569
26.9101	0.08242	17.6648	0.03177	17.6648	0.85181	17.2849	0.000156129
26.9429	0.07692	17.7274	0.03417	17.7274	0.82304	17.3462	0.000120779
26.9757	0.07033	17.79	0.03736	17.79	0.79516	17.4075	7.75196e-05
27.0084	0.06492	17.8527	0.04051	17.8527	0.76419	17.4688	0.000123824
27.0412	0.06012	17.9153	0.04403	17.9153	0.73494	17.53	0.000105359
27.074	0.05509	17.978	0.04821	17.978	0.70594	17.5913	8.25157e-05
27.1068	0.05166	18.0406	0.05191	18.0406	0.67743	17.6526	8.75617e-05
27.1396	0.04903	18.1032	0.05602	18.1032	0.64494	17.7139	4.95198e-05
27.1724	0.04728	18.1659	0.06083	18.1659	0.61542	17.7752	3.92049e-05
27.2052	0.0455	18.2285	0.06745	18.2285	0.58047	17.8365	7.71202e-05
27.238	0.04459	18.2912	0.07371	18.2912	0.54967	17.8978	7.9979e-05
27.2707	0.04406	18.3538	0.08113	18.3538	0.51693	17.9591	8.03717e-05
27.3035	0.04212	18.4165	0.0903	18.4165	0.48395	18.0204	7.82984e-05
27.3363	0.04094	18.4791	0.09701	18.4791	0.45049	18.0817	7.3759e-05
27.3691	0.04034	18.5417	0.10567	18.5417	0.42084	18.143	6.67536e-05
27.4019	0.03814	18.6044	0.11791	18.6044	0.38925	18.2043	5.72821e-05
27.4347	0.03577	18.667	0.13	18.667	0.36101	18.2656	8.13088e-05
27.4675	0.0331	18.7296	0.1434	18.7296	0.33338	18.3269	8.18903e-05
27.5002	0.03121	18.7923	0.15664	18.7923	0.30858	18.3882	8.13088e-05
27.533	0.02995	18.8549	0.17087	18.8549	0.28497	18.4494	7.95643e-05
27.5658	0.0272	18.9176	0.18676	18.9176	0.26006	18.5108	7.66568e-05
27.5986	0.02566	18.9802	0.20138	18.9802	0.23909	18.572	7.25863e-05
27.6314	0.02381	19.0429	0.21721	19.0429	0.21944	18.6333	6.73527e-05
27.6642	0.022	19.1055	0.23348	19.1055	0.19811	18.6946	6.09562e-05
27.697	0.0197	19.1681	0.25315	19.1681	0.1813	18.7559	5.33967e-05
27.7297	0.01737	19.2308	0.27417	19.2308	0.16635	18.8172	4.46741e-05
27.7625	0.01633	19.2934	0.29206	19.2934	0.15038	18.8785	3.47885e-05
27.7953	0.01564	19.3561	0.31077	19.3561	0.13752	18.9398	2.374e-05
27.8281	0.01432	19.4187	0.32948	19.4187	0.12765	19.0011	4.36274e-05
27.8609	0.01372	19.4813	0.3524	19.4813	0.11423	19.0624	4.36274e-05
27.8937	0.01269	19.544	0.37701	19.544	0.10332	19.1237	4.36274e-05
27.9265	0.01179	19.6066	0.40421	19.6066	0.0918	19.185	4.36274e-05
27.9593	0.0107	19.6693	0.43291	19.6693	0.08156	19.2463	4.36274e-05
27.992	0.01002	19.7319	0.45852	19.7319	0.07226	19.3076	4.36274e-05
28.0248	0.00935	19.7946	0.4846	19.7946	0.0643	19.3689	4.36274e-05
28.0576	0.00831	19.8572	0.51655	19.8572	0.05628	19.4302	4.36274e-05
28.0904	0.00752	19.9198	0.54588	19.9198	0.05066	19.4915	4.36274e-05
28.1232	0.00703	19.9825	0.57915	19.9825	0.04632	19.5527	4.36274e-05
28.156	0.00707	20.0451	0.61242	20.0451	0.04176	19.614	4.36274e-05
28.1888	0.00652	20.1077	0.64352	20.1077	0.03735	19.6753	4.36274e-05
28.2216	0.00596	20.1704	0.67864	20.1704	0.03332	19.7366	4.36274e-05
28.2543	0.00551	20.233	0.70654	20.233	0.02944	19.7979	4.36274e-05
28.2871	0.00486	20.2957	0.73664	20.2957	0.02553	19.8592	4.36274e-05
28.3199	0.00446	20.3583	0.76606	20.3583	0.02263	19.9205	4.36274e-05
28.3527	0.00401	20.421	0.79379	20.421	0.02144	19.9818	4.36274e-05
28.3855	0.00384	20.4836	0.81893	20.4836	0.01967	20.0431	4.36274e-05
28.4183	0.00433	20.5462	0.84607	20.5462	0.01776	20.1044	4.36274e-05
28.4511	0.00398	20.6089	0.86629	20.6089	0.01537	20.1657	4.36274e-05
28.4839	0.00386	20.6715	0.88593	20.6715	0.01307	20.227	4.36274e-05
28.5166	0.00398	20.7342	0.90593	20.7342	0.01091	20.2883	4.36274e-05
28.5494	0.00381	20.7968	0.92457	20.7968	0.00968	20.3496	4.36274e-05
28.5822	0.00405	20.8594	0.93721	20.8594	0.00873	20.4109	4.36274e-05
28.615	0.00389	20.9221	0.94683	20.9221	0.00775	20.4721	4.36274e-05
28.6478	0.00374	20.9847	0.9529	20.9847	0.00679	20.5334	4.36274e-05
28.6806	0.0036	21.0474	0.95882	21.0474	0.00595	20.5947	4.36274e-05
28.7134	0.00336	21.11	0.97107	21.11	0.00532	20.656	4.36274e-05
28.7462	0.00311	21.1727	0.97957	21.1727	0.00488	20.7173	4.36274e-05
28.7789	0.0031	21.2353	0.98506	21.2353	0.00454	20.7786	4.36274e-05
28.8117	0.00275	21.2979	0.98526	21.2979	0.00397	20.8399	4.36274e-05
28.8445	0.00235	21.3606	0.98364	21.3606	0.00359	20.9012	4.36274e-05
28.8773	0.00218	21.4232	0.98253	21.4232	0.0031	20.9625	4.36274e-05
28.9101	0.00174	21.4859	0.97575	21.4859	0.00283	21.0238	4.36274e-05
28.9429	0.0017	21.5485	0.97003	21.5485	0.0025	21.0851	4.36274e-05
28.9757	0.00132	21.6111	0.96117	21.6111	0.00218	21.1464	4.36274e-05
29.0084	0.000829744	21.6738	0.94541	21.6738	0.00211	21.2077	4.36274e-05
29.0412	0.000798762	21.7364	0.9304	21.7364	0.00169	21.269	4.36274e-05
29.074	0.000914348	21.7991	0.91331	21.7991	0.00142	21.3303	4.36274e-05
29.1068	0.000810011	21.8617	0.88681	21.8617	0.00103	21.3916	4.36274e-05
29.1396	0.000860787	21.9243	0.86087	21.9243	0.000990833	21.4529	4.36274e-05
29.1724	0.000794109	21.987	0.83173	21.987	0.00101	21.5142	4.36274e-05
29.2052	0.000805691	22.0496	0.80023	22.0496	0.000911079	21.5754	4.36274e-05
29.238	0.000779881	22.1123	0.76959	22.1123	0.00076212	21.6367	4.36274e-05
29.2707	0.000693204	22.1749	0.73869	22.1749	0.000604464	21.698	4.36274e-05
29.3035	0.000662227	22.2375	0.70768	22.2375	0.000495732	21.7593	4.36274e-05
29.3363	0.000625412	22.3002	0.67697	22.3002	0.00037549	21.8206	4.36274e-05
29.3691	0.00054875	22.3628	0.64995	22.3628	0.000282428	21.8819	4.36274e-05
29.4019	0.000534029	22.4255	0.61984	22.4255	0.000384429	21.9432	4.36274e-05
29.4347	0.000465768	22.4881	0.58607	22.4881	0.000379078	22.0045	4.36274e-05
29.4675	0.000543745	22.5508	0.55577	22.5508	0.000377732	22.0658	4.36274e-05
29.5003	0.000539302	22.6134	0.52512	22.6134	0.00048198	22.1271	4.36274e-05
29.533	0.000527268	22.676	0.49695	22.676	0.000477132	22.1884	4.36274e-05
29.5658	0.000441255	22.7387	0.47207	22.7387	0.000466909	22.2497	4.36274e-05
29.5986	0.000441646	22.8013	0.44564	22.8013	0.000425476	22.311	4.36274e-05
29.6314	0.000392409	22.864	0.4176	22.864	0.00045315	22.3723	4.36274e-05
29.6642	0.000395695	22.9266	0.38689	22.9266	0.000424137	22.4336	4.36274e-05
29.697	0.000431474	22.9892	0.36169	22.9892	0.000401909	22.4948	4.36274e-05
29.7298	0.000354088	23.0519	0.33843	23.0519	0.000334866	22.5561	4.36274e-05
29.7626	0.000295497	23.1145	0.31446	23.1145	0.000275789	22.6174	4.36274e-05
29.7953	0.000288005	23.1772	0.29052	23.1772	0.00024198	22.6787	4.36274e-05
29.8281	0.00024222	23.2398	0.26857	23.2398	0.000182388	22.74	4.36274e-05
29.8609	0.000270867	23.3024	0.24779	23.3024	0.000173458	22.8013	4.36274e-05
29.8937	0.000276753	23.3651	0.23124	23.3651	0.000101118	22.8626	4.36274e-05
29.9265	0.000306152	23.4277	0.21092	23.4277	3.68731e-05	22.9239	4.36274e-05
29.9593	0.000269204	23.4904	0.19479	23.4904	7.19479e-05	22.9852	4.36274e-05
29.9921	0.000214968	23.553	0.1804	23.553	4.97135e-05	23.0465	4.36274e-05
30.0249	0.000227944	23.6156	0.16692	23.6156	6.45089e-05	23.1078	4.36274e-05
30.0576	0.000263271	23.6783	0.15232	23.6783	0.000120802	23.1691	4.36274e-05
30.0904	0.000232494	23.7409	0.13629	23.7409	0.000141366	23.2304	4.36274e-05
30.1232	0.000241827	23.8036	0.12358	23.8036	0.000140271	23.2917	4.36274e-05
30.156	0.000210339	23.8662	0.10997	23.8662	0.000134179	23.353	4.36274e-05
30.1888	0.000169698	23.9289	0.10197	23.9289	0.00012309	23.4142	4.36274e-05
30.2216	0.000119904	23.9915	0.09455	23.9915	0.000107005	23.4755	4.36274e-05
30.2544	6.09585e-05	24.0541	0.08494	24.0541	8.59224e-05	23.5368	4.36274e-05
30.2871	4.45641e-05	24.1168	0.07624	24.1168	8.82431e-05	23.5981	4.36274e-05
30.3199	-1.11437e-05	24.1794	0.06859	24.1794	6.90005e-05	23.6594	4.36274e-05
30.3527	-4.06033e-05	24.2421	0.06278	24.2421	4.57901e-05	23.7207	4.36274e-05
30.3855	-4.5084e-05	24.3047	0.05748	24.3047	1.8612e-05	23.782	4.36274e-05
30.4183	-4.19491e-05	24.3673	0.05075	24.3673	-1.2534e-05	23.8433	4.36274e-05
30.4511	-3.11984e-05	24.43	0.0452	24.43	-2.37774e-05	23.9046	4.36274e-05
30.4839	-1.28321e-05	24.4926	0.04022	24.4926	-3.11846e-05	23.9659	4.36274e-05
30.5166	1.315e-05	24.5553	0.03581	24.5553	-3.47556e-05	24.0272	4.36274e-05
30.5494	4.67477e-05	24.6179	0.03197	24.6179	-3.44903e-05	24.0885	4.36274e-05
30.5822	8.79611e-05	24.6806	0.02869	24.6806	-3.03887e-05	24.1498	4.36274e-05
30.615	0.00013679	24.7432	0.02598	24.7432	-2.24508e-05	24.2111	4.36274e-05
30.6478	0.000193235	24.8058	0.02384	24.8058	-1.06767e-05	24.2724	4.36274e-05
30.6806	0.000257295	24.8685	0.02227	24.8685	4.93362e-06	24.3337	4.36274e-05
		24.9311	0.02126	24.9311	2.43802e-05	24.395	4.36274e-05
		24.9937	0.02082	24.9937	4.76631e-05	24.4563	4.36274e-05

## Sheet: Figure 3c
UV Irradiation time (s)	τAv,I/ns
2	26.0827
4	24.7401
6	23.265
8	21.6393
10	20.4812
15	17.9435
20	15.8586
30	14.7183
40	14.3835
Sample1
Sample1
Collection Time: 21/01/2019 15:12:31
Operator Name :
Scan Software Version: 1.2(147)
Parameter List :
Instrument Cary Eclipse
Instrument Serial Number MY14380005
Data mode Fluorescence
Scan mode Emission
X Mode Wavelength (nm)
Start (nm) 420.00
Stop (nm) 750.00
Ex. Wavelength (nm) 411.00
Ex. Slit (nm) 5
Em. Slit (nm) 5
Scan rate (nm/min) 600.00
Data interval (nm) 1.0000
Averaging Time (s) 0.1000
Excitation filter Auto
Emission filter Open
PMT voltage (V) Medium
Corrected spectra OFF
Multicell holder Multicell
Multi zero OFF
Method Log :
Method Name : C:\Users\SIJ701-admin\Desktop\Agilent Fluorometer Data\YX\SP\20190112\y3x-12-2-em-after UV.FBSW
Date/Time stamp: 12/01/2019 19:27:26
Method Modifications:
Overlayed Graphs Changed: 12/01/2019 17:31:11	Old:OFF
Autoconvert Changed: 12/01/2019 17:31:11	Old:None
Excitation Wavelength Changed: 12/01/2019 17:31:11	Old: 350.00	Old:OFF	Old:OFF	Old:OFF	Old:OFF	Old:OFF	Old:OFF	Old:OFF	Old:OFF	Old:OFF	Old:OFF	Old:OFF	Old:OFF	Old:OFF	Old:OFF	Old:OFF	Old:OFF	Old:OFF	Old:OFF	Old:OFF	Old:OFF
Stop Wavelength Changed: 12/01/2019 17:31:11	Old: 600.00	Old:None	Old:None	Old:None	Old:None	Old:None	Old:None	Old:None	Old:None	Old:None	Old:None	Old:None	Old:None	Old:None	Old:None	Old:None	Old:None	Old:None	Old:None	Old:None	Old:None
Cell Changer Changed: 12/01/2019 17:32:03	Old:OFF	Old: 350.00	Old: 350.00	Old: 350.00	Old: 350.00	Old: 350.00	Old: 350.00	Old: 350.00	Old: 350.00	Old: 350.00	Old: 350.00	Old: 350.00	Old: 350.00	Old: 350.00	Old: 350.00	Old: 350.00	Old: 350.00	Old: 350.00	Old: 350.00	Old: 350.00	Old: 350.00
Cell2 Changed: 12/01/2019 17:32:03	Old:OFF	Old: 600.00	Old: 600.00	Old: 600.00	Old: 600.00	Old: 600.00	Old: 600.00	Old: 600.00	Old: 600.00	Old: 600.00	Old: 600.00	Old: 600.00	Old: 600.00	Old: 600.00	Old: 600.00	Old: 600.00	Old: 600.00	Old: 600.00	Old: 600.00	Old: 600.00	Old: 600.00
Monitoring device: Changed: 12/01/2019 17:32:03	Old:PCB 150	Old:OFF	Old:OFF	Old:OFF	Old:OFF	Old:OFF	Old:OFF	Old:OFF	Old:OFF	Old:OFF	Old:OFF	Old:OFF	Old:OFF	Old:OFF	Old:OFF	Old:OFF	Old:OFF	Old:OFF	Old:OFF	Old:OFF	Old:OFF
Cell Changer Changed: 12/01/2019 17:34:57	Old:ON	Old:OFF	Old:OFF	Old:OFF	Old:OFF	Old:OFF	Old:OFF	Old:OFF	Old:OFF	Old:OFF	Old:OFF	Old:OFF	Old:OFF	Old:OFF	Old:OFF	Old:OFF	Old:OFF	Old:OFF	Old:OFF	Old:OFF	Old:OFF
Monitoring device: Changed: 12/01/2019 17:34:57	Old:Block	Old:PCB 150	Old:PCB 150	Old:PCB 150	Old:PCB 150	Old:PCB 150	Old:PCB 150	Old:PCB 150	Old:PCB 150	Old:PCB 150	Old:PCB 150	Old:PCB 150	Old:PCB 150	Old:PCB 150	Old:PCB 150	Old:PCB 150	Old:PCB 150	Old:PCB 150	Old:PCB 150	Old:PCB 150	Old:PCB 150
Cell Changer Changed: 12/01/2019 17:37:06	Old:OFF	Old:ON	Old:ON	Old:ON	Old:ON	Old:ON	Old:ON	Old:ON	Old:ON	Old:ON	Old:ON	Old:ON	Old:ON	Old:ON	Old:ON	Old:ON	Old:ON	Old:ON	Old:ON	Old:ON	Old:ON
Cell1 Changed: 12/01/2019 17:37:06	Old:OFF	Old:Block	Old:Block	Old:Block	Old:Block	Old:Block	Old:Block	Old:Block	Old:Block	Old:Block	Old:Block	Old:Block	Old:Block	Old:Block	Old:Block	Old:Block	Old:Block	Old:Block	Old:Block	Old:Block	Old:Block
Cell2 Changed: 12/01/2019 17:37:06	Old:ON	Old:OFF	Old:OFF	Old:OFF	Old:OFF	Old:OFF	Old:OFF	Old:OFF	Old:OFF	Old:OFF	Old:OFF	Old:OFF	Old:OFF	Old:OFF	Old:OFF	Old:OFF	Old:OFF	Old:OFF	Old:OFF	Old:OFF	Old:OFF
Monitoring device: Changed: 12/01/2019 17:37:06	Old:PCB 150	Old:OFF	Old:OFF	Old:OFF	Old:OFF	Old:OFF	Old:OFF	Old:OFF	Old:OFF	Old:OFF	Old:OFF	Old:OFF	Old:OFF	Old:OFF	Old:OFF	Old:OFF	Old:OFF	Old:OFF	Old:OFF	Old:OFF	Old:OFF
Cell Changer Changed: 12/01/2019 17:38:39	Old:ON	Old:ON	Old:ON	Old:ON	Old:ON	Old:ON	Old:ON	Old:ON	Old:ON	Old:ON	Old:ON	Old:ON	Old:ON	Old:ON	Old:ON	Old:ON	Old:ON	Old:ON	Old:ON	Old:ON	Old:ON
Monitoring device: Changed: 12/01/2019 17:38:39	Old:Block	Old:PCB 150	Old:PCB 150	Old:PCB 150	Old:PCB 150	Old:PCB 150	Old:PCB 150	Old:PCB 150	Old:PCB 150	Old:PCB 150	Old:PCB 150	Old:PCB 150	Old:PCB 150	Old:PCB 150	Old:PCB 150	Old:PCB 150	Old:PCB 150	Old:PCB 150	Old:PCB 150	Old:PCB 150	Old:PCB 150
Scan mode: Changed: 12/01/2019 17:39:08	Old:Emission	Old:ON	Old:ON	Old:ON	Old:ON	Old:ON	Old:ON	Old:ON	Old:ON	Old:ON	Old:ON	Old:ON	Old:ON	Old:ON	Old:ON	Old:ON	Old:ON	Old:ON	Old:ON	Old:ON	Old:ON
User Delta Stop Changed: 12/01/2019 17:39:08	Old: 450.00	Old:Block	Old:Block	Old:Block	Old:Block	Old:Block	Old:Block	Old:Block	Old:Block	Old:Block	Old:Block	Old:Block	Old:Block	Old:Block	Old:Block	Old:Block	Old:Block	Old:Block	Old:Block	Old:Block	Old:Block
User Delta Increment Changed: 12/01/2019 17:39:08	Old: 10.00	Old:Emission	Old:Emission	Old:Emission	Old:Emission	Old:Emission	Old:Emission	Old:Emission	Old:Emission	Old:Emission	Old:Emission	Old:Emission	Old:Emission	Old:Emission	Old:Emission	Old:Emission	Old:Emission	Old:Emission	Old:Emission	Old:Emission	Old:Emission
Scan Control Changed: 12/01/2019 17:39:08	Old:Medium	Old: 450.00	Old: 450.00	Old: 450.00	Old: 450.00	Old: 450.00	Old: 450.00	Old: 450.00	Old: 450.00	Old: 450.00	Old: 450.00	Old: 450.00	Old: 450.00	Old: 450.00	Old: 450.00	Old: 450.00	Old: 450.00	Old: 450.00	Old: 450.00	Old: 450.00	Old: 450.00
Ave. time (s): Changed: 12/01/2019 17:39:08	Old:0.10000	Old: 10.00	Old: 10.00	Old: 10.00	Old: 10.00	Old: 10.00	Old: 10.00	Old: 10.00	Old: 10.00	Old: 10.00	Old: 10.00	Old: 10.00	Old: 10.00	Old: 10.00	Old: 10.00	Old: 10.00	Old: 10.00	Old: 10.00	Old: 10.00	Old: 10.00	Old: 10.00
Excitation Wavelength Changed: 12/01/2019 17:39:08	Old: 360.00	Old:Medium	Old:Medium	Old:Medium	Old:Medium	Old:Medium	Old:Medium	Old:Medium	Old:Medium	Old:Medium	Old:Medium	Old:Medium	Old:Medium	Old:Medium	Old:Medium	Old:Medium	Old:Medium	Old:Medium	Old:Medium	Old:Medium	Old:Medium
Emission Wavelength Changed: 12/01/2019 17:39:08	Old: 400.00	Old:0.10000	Old:0.10000	Old:0.10000	Old:0.10000	Old:0.10000	Old:0.10000	Old:0.10000	Old:0.10000	Old:0.10000	Old:0.10000	Old:0.10000	Old:0.10000	Old:0.10000	Old:0.10000	Old:0.10000	Old:0.10000	Old:0.10000	Old:0.10000	Old:0.10000	Old:0.10000
Stop Wavelength Changed: 12/01/2019 17:39:08	Old: 700.00	Old: 360.00	Old: 360.00	Old: 360.00	Old: 360.00	Old: 360.00	Old: 360.00	Old: 360.00	Old: 360.00	Old: 360.00	Old: 360.00	Old: 360.00	Old: 360.00	Old: 360.00	Old: 360.00	Old: 360.00	Old: 360.00	Old: 360.00	Old: 360.00	Old: 360.00	Old: 360.00
Excitation Wavelength Changed: 12/01/2019 17:40:53	Old: 250.00	Old: 400.00	Old: 400.00	Old: 400.00	Old: 400.00	Old: 400.00	Old: 400.00	Old: 400.00	Old: 400.00	Old: 400.00	Old: 400.00	Old: 400.00	Old: 400.00	Old: 400.00	Old: 400.00	Old: 400.00	Old: 400.00	Old: 400.00	Old: 400.00	Old: 400.00	Old: 400.00
Cell Changer Changed: 12/01/2019 17:41:32	Old:OFF	Old: 700.00	Old: 700.00	Old: 700.00	Old: 700.00	Old: 700.00	Old: 700.00	Old: 700.00	Old: 700.00	Old: 700.00	Old: 700.00	Old: 700.00	Old: 700.00	Old: 700.00	Old: 700.00	Old: 700.00	Old: 700.00	Old: 700.00	Old: 700.00	Old: 700.00	Old: 700.00
Monitoring device: Changed: 12/01/2019 17:41:32	Old:PCB 150	Old: 250.00	Old: 250.00	Old: 250.00	Old: 250.00	Old: 250.00	Old: 250.00	Old: 250.00	Old: 250.00	Old: 250.00	Old: 250.00	Old: 250.00	Old: 250.00	Old: 250.00	Old: 250.00	Old: 250.00	Old: 250.00	Old: 250.00	Old: 250.00	Old: 250.00	Old: 250.00
Excitation Wavelength Changed: 12/01/2019 17:42:10	Old: 300.00	Old:OFF	Old:OFF	Old:OFF	Old:OFF	Old:OFF	Old:OFF	Old:OFF	Old:OFF	Old:OFF	Old:OFF	Old:OFF	Old:OFF	Old:OFF	Old:OFF	Old:OFF	Old:OFF	Old:OFF	Old:OFF	Old:OFF	Old:OFF
Scan mode: Changed: 12/01/2019 17:43:52	Old:Excitation	Old:PCB 150	Old:PCB 150	Old:PCB 150	Old:PCB 150	Old:PCB 150	Old:PCB 150	Old:PCB 150	Old:PCB 150	Old:PCB 150	Old:PCB 150	Old:PCB 150	Old:PCB 150	Old:PCB 150	Old:PCB 150	Old:PCB 150	Old:PCB 150	Old:PCB 150	Old:PCB 150	Old:PCB 150	Old:PCB 150
Excitation Wavelength Changed: 12/01/2019 17:43:52	Old: 260.00	Old: 300.00	Old: 300.00	Old: 300.00	Old: 300.00	Old: 300.00	Old: 300.00	Old: 300.00	Old: 300.00	Old: 300.00	Old: 300.00	Old: 300.00	Old: 300.00	Old: 300.00	Old: 300.00	Old: 300.00	Old: 300.00	Old: 300.00	Old: 300.00	Old: 300.00	Old: 300.00
Emission Wavelength Changed: 12/01/2019 17:43:52	Old: 513.00	Old:Excitation	Old:Excitation	Old:Excitation	Old:Excitation	Old:Excitation	Old:Excitation	Old:Excitation	Old:Excitation	Old:Excitation	Old:Excitation	Old:Excitation	Old:Excitation	Old:Excitation	Old:Excitation	Old:Excitation	Old:Excitation	Old:Excitation	Old:Excitation	Old:Excitation	Old:Excitation
Stop Wavelength Changed: 12/01/2019 17:43:52	Old: 500.00	Old: 260.00	Old: 260.00	Old: 260.00	Old: 260.00	Old: 260.00	Old: 260.00	Old: 260.00	Old: 260.00	Old: 260.00	Old: 260.00	Old: 260.00	Old: 260.00	Old: 260.00	Old: 260.00	Old: 260.00	Old: 260.00	Old: 260.00	Old: 260.00	Old: 260.00	Old: 260.00
Scan Control Changed: 12/01/2019 18:35:49	Old:Manual	Old: 513.00	Old: 513.00	Old: 513.00	Old: 513.00	Old: 513.00	Old: 513.00	Old: 513.00	Old: 513.00	Old: 513.00	Old: 513.00	Old: 513.00	Old: 513.00	Old: 513.00	Old: 513.00	Old: 513.00	Old: 513.00	Old: 513.00	Old: 513.00	Old: 513.00	Old: 513.00
Ave. time (s): Changed: 12/01/2019 18:35:49	Old:0.25000	Old: 500.00	Old: 500.00	Old: 500.00	Old: 500.00	Old: 500.00	Old: 500.00	Old: 500.00	Old: 500.00	Old: 500.00	Old: 500.00	Old: 500.00	Old: 500.00	Old: 500.00	Old: 500.00	Old: 500.00	Old: 500.00	Old: 500.00	Old: 500.00	Old: 500.00	Old: 500.00
End Method Modifications		Old:Manual	Old:Manual	Old:Manual	Old:Manual	Old:Manual	Old:Manual	Old:Manual	Old:Manual	Old:Manual	Old:Manual	Old:Manual	Old:Manual	Old:Manual	Old:Manual	Old:Manual	Old:Manual	Old:Manual	Old:Manual	Old:Manual	Old:Manual
		Old:0.25000	Old:0.25000	Old:0.25000	Old:0.25000	Old:0.25000	Old:0.25000	Old:0.25000	Old:0.25000	Old:0.25000	Old:0.25000	Old:0.25000	Old:0.25000	Old:0.25000	Old:0.25000	Old:0.25000	Old:0.25000	Old:0.25000	Old:0.25000	Old:0.25000	Old:0.25000

## Sheet: Supplementary Figure 5
N1 Average								N2 Average								N3 Average								N4 Average								N5 Average								N6 Average
Dh/nm	Volume	Dh/nm	Intensity	Dh/nm	Number	Time/μs	Correlation Coefficiency	Dh/nm	Volume	Dh/nm	Intensity	Dh/nm	Number	Time/μs	Correlation Coefficiency	Dh/nm	Volume	Dh/nm	Intensity	Dh/nm	Number	Time/μs	Correlation Coefficiency	Dh/nm	Volume	Dh/nm	Intensity	Dh/nm	Number	Time/μs	Correlation Coefficiency	Dh/nm	Volume	Dh/nm	Intensity	Dh/nm	Number	Time/μs	Correlation Coefficiency	Dh/nm	Volume	Dh/nm	Intensity	Dh/nm	Number	Time/μs	Correlation Coefficiency
0.4	0	0.4	0	0.4	0	0.5	0.891	0.4	0	0.4	0	0.4	0	0.5	0.858	0.4	0	0.4	0	0.4	0	0.5	0.796	0.4	0	0.4	0	0.4	0	0.+AC3:AD195	0.861	0.4	0	0.4	0	0.4	0	0.5	0.845	0.4	0	0.4	0	0.4	0	0.5	0.894
0.463	0	0.463	0	0.463	0	1	0.881	0.463	0	0.463	0	0.463	0	1	0.848	0.463	0	0.463	0	0.463	0	1	0.791	0.463	0	0.463	0	0.463	0	1	0.857	0.463	0	0.463	0	0.463	0	1	0.839	0.463	0	0.463	0	0.463	0	1	0.885
0.536	0	0.536	0	0.536	0	1.5	0.87	0.536	0	0.536	0	0.536	0	1.5	0.839	0.536	0	0.536	0	0.536	0	1.5	0.781	0.536	0	0.536	0	0.536	0	1.5	0.848	0.536	0	0.536	0	0.536	0	1.5	0.824	0.536	0	0.536	0	0.536	0	1.5	0.872
0.621	0	0.621	0	0.621	0	2	0.859	0.621	0	0.621	0	0.621	0	2	0.828	0.621	0	0.621	0	0.621	0	2	0.77	0.621	0	0.621	0	0.621	0	2	0.839	0.621	0	0.621	0	0.621	0	2	0.812	0.621	0	0.621	0	0.621	0	2	0.859
0.719	0	0.719	0	0.719	0	2.5	0.847	0.719	0	0.719	0	0.719	0	2.5	0.816	0.719	0	0.719	0	0.719	0	2.5	0.761	0.719	0	0.719	0	0.719	0	2.5	0.832	0.719	0	0.719	0	0.719	0	2.5	0.798	0.719	0	0.719	0	0.719	0	2.5	0.844
0.833	0	0.833	0	0.833	0	3	0.838	0.833	0	0.833	0	0.833	0	3	0.804	0.833	0	0.833	0	0.833	0	3	0.751	0.833	0	0.833	0	0.833	0	3	0.821	0.833	0	0.833	0	0.833	0	3	0.787	0.833	0	0.833	0	0.833	0	3	0.833
0.965	0	0.965	0	0.965	0	3.5	0.827	0.965	0	0.965	0	0.965	0	3.5	0.794	0.965	0	0.965	0	0.965	0	3.5	0.744	0.965	0	0.965	0	0.965	0	3.5	0.814	0.965	0	0.965	0	0.965	0	3.5	0.775	0.965	0	0.965	0	0.965	0	3.5	0.817
1.12	0	1.12	0	1.12	0	4	0.814	1.12	0	1.12	0	1.12	0	4	0.781	1.12	0	1.12	0	1.12	0	4	0.734	1.12	0	1.12	0	1.12	0	4	0.805	1.12	0	1.12	0	1.12	0	4	0.764	1.12	0	1.12	0	1.12	0	4	0.811
1.29	0	1.29	0	1.29	0	4.5	0.806	1.29	0	1.29	0	1.29	0	4.5	0.771	1.29	0	1.29	0	1.29	0	4.5	0.724	1.29	0	1.29	0	1.29	0	4.5	0.797	1.29	0	1.29	0	1.29	0	4.5	0.752	1.29	0	1.29	0	1.29	0	4.5	0.796
1.5	0	1.5	0	1.5	0	5.5	0.786	1.5	0	1.5	0	1.5	0	5.5	0.751	1.5	0	1.5	0	1.5	0	5.5	0.708	1.5	0	1.5	0	1.5	0	5.5	0.781	1.5	0	1.5	0	1.5	0	5.5	0.731	1.5	0	1.5	0	1.5	0	5.5	0.772
1.74	0	1.74	0	1.74	0	6.5	0.765	1.74	0	1.74	0	1.74	0	6.5	0.73	1.74	0	1.74	0	1.74	0	6.5	0.69	1.74	0	1.74	0	1.74	0	6.5	0.766	1.74	0	1.74	0	1.74	0	6.5	0.708	1.74	0	1.74	0	1.74	0	6.5	0.75
2.01	0	2.01	0	2.01	0	7.5	0.745	2.01	0	2.01	0	2.01	0	7.5	0.71	2.01	0	2.01	0	2.01	0	7.5	0.673	2.01	0	2.01	0	2.01	0	7.5	0.751	2.01	0	2.01	0	2.01	0	7.5	0.687	2.01	0	2.01	0	2.01	0	7.5	0.726
2.33	0	2.33	0	2.33	0	8.5	0.729	2.33	0	2.33	0	2.33	0	8.5	0.691	2.33	0	2.33	0	2.33	0	8.5	0.656	2.33	0	2.33	0	2.33	0	8.5	0.735	2.33	0	2.33	0	2.33	0	8.5	0.667	2.33	0	2.33	0	2.33	0	8.5	0.704
2.7	0	2.7	0	2.7	0	9.5	0.71	2.7	0	2.7	0	2.7	0	9.5	0.673	2.7	0	2.7	0	2.7	0	9.5	0.641	2.7	0	2.7	0	2.7	0	9.5	0.72	2.7	0	2.7	0	2.7	0	9.5	0.647	2.7	0	2.7	0	2.7	0	9.5	0.684
3.12	0	3.12	0	3.12	0	10.5	0.691	3.12	0	3.12	0	3.12	0	10.5	0.655	3.12	0	3.12	0	3.12	0	10.5	0.625	3.12	0	3.12	0	3.12	0	10.5	0.706	3.12	0	3.12	0	3.12	0	10.5	0.627	3.12	0	3.12	0	3.12	0	10.5	0.663
3.62	0	3.62	0	3.62	0	11.5	0.676	3.62	0	3.62	0	3.62	0	11.5	0.638	3.62	0	3.62	0	3.62	0	11.5	0.61	3.62	0	3.62	0	3.62	0	11.5	0.692	3.62	0	3.62	0	3.62	0	11.5	0.61	3.62	0	3.62	0	3.62	0	11.5	0.645
4.19	0	4.19	0	4.19	0	12.5	0.658	4.19	0	4.19	0	4.19	0	12.5	0.621	4.19	0	4.19	0	4.19	0	12.5	0.596	4.19	0	4.19	0	4.19	0	12.5	0.678	4.19	0	4.19	0	4.19	0	12.5	0.592	4.19	0	4.19	0	4.19	0	12.5	0.626
4.85	0	4.85	0	4.85	0	14.5	0.625	4.85	0	4.85	0	4.85	0	14.5	0.589	4.85	0	4.85	0	4.85	0	14.5	0.567	4.85	0	4.85	0	4.85	0	14.5	0.652	4.85	0	4.85	0	4.85	0	14.5	0.557	4.85	0	4.85	0	4.85	0	14.5	0.59
5.61	0	5.61	0	5.61	0	16.5	0.595	5.61	0	5.61	0	5.61	0	16.5	0.558	5.61	0	5.61	0	5.61	0	16.5	0.54	5.61	0	5.61	0	5.61	0	16.5	0.625	5.61	0	5.61	0	5.61	0	16.5	0.526	5.61	0	5.61	0	5.61	0	16.5	0.556
6.5	0	6.5	0	6.5	0	18.5	0.565	6.5	0	6.5	0	6.5	0	18.5	0.528	6.5	0	6.5	0	6.5	0	18.5	0.514	6.5	0	6.5	0	6.5	0	18.5	0.601	6.5	0	6.5	0	6.5	0	18.5	0.496	6.5	0	6.5	0	6.5	0	18.5	0.523
7.53	0	7.53	0	7.53	0	20.5	0.538	7.53	0	7.53	0	7.53	0	20.5	0.5	7.53	0	7.53	0	7.53	0	20.5	0.491	7.53	0	7.53	0	7.53	0	20.5	0.578	7.53	0	7.53	0	7.53	0	20.5	0.467	7.53	0	7.53	0	7.53	0	20.5	0.493
8.72	0	8.72	0	8.72	0	22.5	0.51	8.72	0	8.72	0	8.72	0	22.5	0.476	8.72	0	8.72	0	8.72	0	22.5	0.467	8.72	0	8.72	0	8.72	0	22.5	0.555	8.72	0	8.72	0	8.72	0	22.5	0.441	8.72	0	8.72	0	8.72	0	22.5	0.466
10.1	0	10.1	0	10.1	0	24.5	0.488	10.1	0.0596	10.1	0	10.1	0.222	24.5	0.45	10.1	0	10.1	0	10.1	0	24.5	0.445	10.1	0	10.1	0	10.1	0	24.5	0.533	10.1	0	10.1	0.679	10.1	1.98	24.5	0.415	10.1	0	10.1	0	10.1	0	24.5	0.437
11.7	0.593	11.7	0	11.7	1.5	26.5	0.463	11.7	1.88	11.7	0.0346	11.7	4.77	26.5	0.426	11.7	0.0571	11.7	0	11.7	0.204	26.5	0.424	11.7	0	11.7	0	11.7	0	26.5	0.512	11.7	0.508	11.7	4.64	11.7	10.6	26.5	0.392	11.7	0	11.7	0	11.7	0	26.5	0.413
13.5	4.25	13.5	0.476	13.5	9.25	28.5	0.44	13.5	7.94	13.5	1.62	13.5	16.2	28.5	0.405	13.5	1.95	13.5	0.0367	13.5	4.71	28.5	0.405	13.5	0	13.5	0	13.5	0	28.5	0.492	13.5	3.76	13.5	12.7	13.5	22.6	28.5	0.37	13.5	0	13.5	3.59	13.5	7.09	28.5	0.39
15.7	12.2	15.7	3.55	15.7	21.5	32.5	0.401	15.7	16.2	15.7	6.08	15.7	25.4	32.5	0.365	15.7	8.26	15.7	1.85	15.7	16.1	32.5	0.368	15.7	0	15.7	0.0799	15.7	0.247	32.5	0.455	15.7	9.62	15.7	19.9	15.7	26.2	32.5	0.329	15.7	5.34	15.7	14.1	15.7	23	32.5	0.347
18.2	19.8	18.2	9.61	18.2	26.7	36.5	0.363	18.2	21	18.2	12.2	18.2	24	36.5	0.329	18.2	17.1	18.2	7.08	18.2	25.7	36.5	0.334	18.2	0.0674	18.2	2.44	18.2	5.38	36.5	0.42	18.2	15.5	18.2	21.4	18.2	19.8	36.5	0.293	18.2	16	18.2	24.4	18.2	30.5	36.5	0.309
21	21.8	21	15.9	21	21	40.5	0.33	21	20.1	21	17.3	21	16	40.5	0.296	21	22.5	21	14.8	21	24.8	40.5	0.304	21	2.96	21	10.8	21	18.8	40.5	0.388	21	19.1	21	17.7	21	11.1	40.5	0.262	21	24.6	21	25.4	21	22.7	40.5	0.274
24.4	18.2	24.4	19.7	24.4	12	44.5	0.3	24.4	15.3	24.4	19.5	24.4	8.26	44.5	0.268	24.4	21.1	24.4	20.6	24.4	16.4	44.5	0.276	24.4	12.2	24.4	21.5	24.4	29	44.5	0.359	24.4	19	24.4	11.9	24.4	5.02	44.5	0.233	24.4	25.6	24.4	18.4	24.4	11.3	44.5	0.244
28.2	12.2	28.2	19.3	28.2	5.4	48.5	0.273	28.2	9.61	28.2	18	28.2	3.47	48.5	0.241	28.2	15.1	28.2	21.5	28.2	8.01	48.5	0.252	28.2	21.3	28.2	25.3	28.2	24.9	48.5	0.332	28.2	15.5	28.2	6.66	28.2	1.87	48.5	0.208	28.2	18.7	28.2	9.7	28.2	4.1	48.5	0.218
32.7	6.64	32.7	15.2	32.7	1.96	52.5	0.247	32.7	4.97	32.7	13.4	32.7	1.2	52.5	0.218	32.7	8.47	32.7	17.2	32.7	3.01	52.5	0.229	32.7	24.6	32.7	20.3	32.7	13.9	52.5	0.307	32.7	10.2	32.7	3.07	32.7	0.572	52.5	0.186	32.7	8.51	32.7	3.56	32.7	1.04	52.5	0.194
37.8	2.91	37.8	9.3	37.8	0.57	56.5	0.225	37.8	2.06	37.8	7.75	37.8	0.331	56.5	0.197	37.8	3.72	37.8	10.4	37.8	0.871	56.5	0.209	37.8	20.8	37.8	12.1	37.8	5.63	56.5	0.284	37.8	5	37.8	1.12	37.8	0.138	56.5	0.166	37.8	1.19	37.8	0.769	37.8	0.159	56.5	0.172
43.8	1	43.8	4.21	43.8	0.127	60.5	0.206	43.8	0.642	43.8	3.02	43.8	0.0683	60.5	0.178	43.8	1.26	43.8	4.55	43.8	0.19	60.5	0.19	43.8	12.6	43.8	5.45	43.8	1.72	60.5	0.264	43.8	1.48	43.8	0.291	43.8	0.0241	60.5	0.149	43.8	0	43.8	0.0591	43.8	0.00825	60.5	0.155
50.7	0.273	50.7	1.63	50.7	0.0215	68.5	0.172	50.7	0.135	50.7	0.649	50.7	0.0093	68.5	0.145	50.7	0.334	50.7	1.65	50.7	0.0313	68.5	0.158	50.7	4.77	50.7	1.74	50.7	0.372	68.5	0.226	50.7	0.111	50.7	0.0441	50.7	0.00245	68.5	0.119	50.7	0	50.7	0	50.7	0	68.5	0.123
58.8	0.0606	58.8	0.448	58.8	0.00294	76.5	0.143	58.8	0.0169	58.8	0.0826	58.8	0.000718	76.5	0.119	58.8	0.0682	58.8	0.35	58.8	0.00429	76.5	0.132	58.8	0.707	58.8	0.34	58.8	0.0494	76.5	0.194	58.8	0	58.8	0.00196	58.8	7.1e-05	76.5	0.0962	58.8	0	58.8	0	58.8	0	76.5	0.0976
68.1	0.01	68.1	0.106	68.1	0.000284	84.5	0.119	68.1	0.0012	68.1	0	68.1	3.4e-05	84.5	0.0975	68.1	0.00748	68.1	0	68.1	0.000328	84.5	0.11	68.1	0	68.1	0.028	68.1	0.00266	84.5	0.167	68.1	0	68.1	0	68.1	0	84.5	0.0779	68.1	0	68.1	0	68.1	0	84.5	0.0769
78.8	0.00121	78.8	0	78.8	2.4e-05	92.5	0.1	78.8	0	78.8	0	78.8	0	92.5	0.0808	78.8	0	78.8	0	78.8	0	92.5	0.0919	78.8	0	78.8	0	78.8	0	92.5	0.144	78.8	0	78.8	0	78.8	0	92.5	0.0633	78.8	0	78.8	0	78.8	0	92.5	0.062
91.3	0	91.3	0	91.3	0	101	0.0847	91.3	0	91.3	0	91.3	0	101	0.0658	91.3	0	91.3	0	91.3	0	101	0.0771	91.3	0	91.3	0	91.3	0	101	0.124	91.3	0	91.3	0	91.3	0	101	0.0515	91.3	0	91.3	0	91.3	0	101	0.0492
106	0	106	0	106	0	109	0.0717	106	0	106	0	106	0	109	0.0547	106	0	106	0	106	0	109	0.0648	106	0	106	0	106	0	109	0.107	106	0	106	0	106	0	109	0.0418	106	0	106	0	106	0	109	0.0395
122	0	122	0	122	0	117	0.0606	122	0	122	0	122	0	117	0.0457	122	0	122	0	122	0	117	0.0542	122	0	122	0	122	0	117	0.0923	122	0	122	0	122	0	117	0.0345	122	0	122	0	122	0	117	0.032
142	0	142	0	142	0	125	0.0521	142	0	142	0	142	0	125	0.0383	142	0	142	0	142	0	125	0.0462	142	0	142	0	142	0	125	0.0803	142	0	142	0	142	0	125	0.0287	142	0	142	0	142	0	125	0.0263
164	0	164	0	164	0	141	0.0383	164	0	164	0	164	0	141	0.0264	164	0	164	0	164	0	141	0.0325	164	0	164	0	164	0	141	0.0603	164	0	164	0	164	0	141	0.0197	164	0	164	0	164	0	141	0.0172
190	0	190	0	190	0	157	0.028	190	0	190	0	190	0	157	0.0186	190	0	190	0	190	0	157	0.0236	190	0	190	0	190	0	157	0.0457	190	0	190	0	190	0	157	0.0138	190	0	190	0	190	0	157	0.0113
220	0	220	0	220	0	173	0.0216	220	0	220	0	220	0	173	0.0131	220	0	220	0	220	0	173	0.0172	220	0	220	0	220	0	173	0.0352	220	0	220	0	220	0	173	0.00957	220	0	220	0	220	0	173	0.00662
255	0	255	0	255	0	189	0.0165	255	0	255	0	255	0	189	0.00988	255	0	255	0	255	0	189	0.0131	255	0	255	0	255	0	189	0.0269	255	0	255	0	255	0	189	0.00669	255	0	255	0	255	0	189	0.00429
295	0	295	0	295	0	205	0.0134	295	0	295	0	295	0	205	0.00749	295	0	295	0	295	0	205	0.0103	295	0	295	0	295	0	205	0.0208	295	0	295	0	295	0	205	0.005	295	0	295	0	295	0	205	0.00242
342	0	342	0	342	0	221	0.0112	342	0	342	0	342	0	221	0.00642	342	0	342	0	342	0	221	0.00778	342	0	342	0	342	0	221	0.0162	342	0	342	0	342	0	221	0.00367	342	0	342	0	342	0	221	0.00153
396	0	396	0	396	0	237	0.00876	396	0	396	0	396	0	237	0.00533	396	0	396	0	396	0	237	0.00608	396	0	396	0	396	0	237	0.0129	396	0	396	0	396	0	237	0.00263	396	0	396	0	396	0	237	0.0014
459	0	459	0	459	0	253	0.00843	459	0	459	0	459	0	253	0.00448	459	0	459	0	459	0	253	0.0044	459	0	459	0	459	0	253	0.0105	459	0	459	0	459	0	253	0.00173	459	0	459	0	459	0	253	0.00132
531	0	531	0	531	0	285	0.00727	531	0	531	0	531	0	285	0.00295	531	0	531	0	531	0	285	0.00255	531	0	531	0	531	0	285	0.00588	531	0	531	0	531	0	285	0.00118	531	0	531	0	531	0	285	0.000991
615	0	615	0	615	0	317	0.00695	615	0	615	0	615	0	317	0.00195	615	0	615	0	615	0	317	0.00172	615	0	615	0	615	0	317	0.00357	615	0	615	0	615	0	317	0.000811	615	0	615	0	615	0	317	0.000764
712	0	712	0	712	0	349	0.00646	712	0	712	0	712	0	349	0.00206	712	0	712	0	712	0	349	0.000625	712	0	712	0	712	0	349	0.00239	712	0	712	0	712	0	349	0.00123	712	0	712	0	712	0	349	0.000787
825	0	825	0	825	0	381	0.00543	825	0	825	0	825	0	381	0.00182	825	0	825	0	825	0	381	0.000653	825	0	825	0	825	0	381	0.002	825	0	825	0	825	0	381	0.00131	825	0	825	0	825	0	381	0.000517
955	0	955	0	955	0	413	0.00517	955	0	955	0	955	0	413	0.00165	955	0	955	0	955	0	413	0.00116	955	0	955	0	955	0	413	0.00208	955	0	955	0	955	0	413	0.000644	955	0	955	0	955	0	413	0.000926
1110	0	1110	0	1110	0	445	0.00576	1110	0	1110	0	1110	0	445	0.00184	1110	0	1110	0	1110	0	445	0.00143	1110	0	1110	0	1110	0	445	0.00194	1110	0	1110	0	1110	0	445	0.0003	1110	0	1110	0	1110	0	445	0.000901
1280	0	1280	0	1280	0	477	0.00623	1280	0	1280	0	1280	0	477	0.00222	1280	0	1280	0	1280	0	477	0.00125	1280	0	1280	0	1280	0	477	0.00136	1280	0	1280	0	1280	0	477	0.000228	1280	0	1280	0	1280	0	477	0.000649
1480	0	1480	0	1480	0	509	0.0058	1480	0	1480	0	1480	0	509	0.00159	1480	0	1480	0	1480	0	509	0.0011	1480	0	1480	0	1480	0	509	0.000368	1480	0	1480	0	1480	0	509	0.000338	1480	0	1480	0	1480	0	509	0.000698
1720	0	1720	0	1720	0	573	0.00553	1720	0	1720	0	1720	0	573	0.000925	1720	0	1720	0	1720	0	573	0.00109	1720	0	1720	0	1720	0	573	0.00089	1720	0	1720	4.85e-06	1720	3.06e-12	573	0.000562	1720	0	1720	0	1720	0	573	0.00129
1990	0	1990	0	1990	0	637	0.00512	1990	0	1990	0	1990	0	637	0.00174	1990	0	1990	0	1990	0	637	0.00112	1990	0	1990	0	1990	0	637	0.00103	1990	0.00189	1990	2.3e-05	1990	1.15e-11	637	0.00129	1990	0	1990	0	1990	0	637	0.00051
2300	2.1e-08	2300	0	2300	9.74e-15	701	0.00416	2300	3.22e-06	2300	0	2300	9.74e-13	701	0.0017	2300	0	2300	0	2300	0	701	0.000965	2300	0	2300	0	2300	0	701	0.000855	2300	0.00681	2300	5.91e-05	2300	2.11e-11	701	0.00133	2300	0	2300	0	2300	0	701	0.000342
2670	6.26e-05	2670	6.56e-06	2670	1.87e-11	765	0.00432	2670	3.67e-05	2670	0.00135	2670	7.84e-12	765	0.0019	2670	0	2670	0	2670	0	765	0.000898	2670	0	2670	0	2670	0	765	0.000542	2670	0.0146	2670	0.000118	2670	2.82e-11	765	0.00117	2670	0	2670	0	2670	0	765	0.000297
3090	0.00035	3090	0.018	3090	8.07e-11	829	0.00454	3090	0.000158	3090	0.0117	3090	2.46e-11	829	0.00185	3090	0	3090	0	3090	0	829	0.000791	3090	0	3090	0	3090	0	829	0.000865	3090	0.0242	3090	0.000208	3090	3.27e-11	829	0.000846	3090	0	3090	0	3090	0	829	0.000919
3580	0.00107	3580	0.0563	3580	1.75e-10	893	0.00409	3580	0.000442	3580	0.0317	3580	4.75e-11	893	0.00148	3580	0	3580	0	3580	0	893	0.00104	3580	0	3580	0	3580	0	893	0.00132	3580	0.034	3580	0.000343	3580	3.5e-11	893	0.000513	3580	0	3580	0	3580	0	893	0.000846
4150	0.00252	4150	0.107	4150	2.76e-10	957	0.00413	4150	0.000999	4150	0.0573	4150	7.17e-11	957	0.0012	4150	0	4150	0	4150	0	957	0.0013	4150	0	4150	0	4150	0	957	0.000753	4150	0.0423	4150	0.000556	4150	3.66e-11	957	0.000434	4150	0	4150	0	4150	0	957	0.000852
4800	0.00515	4800	0.157	4800	3.72e-10	1020	0.00381	4800	0.002	4800	0.0821	4800	9.44e-11	1020	0.00128	4800	0	4800	0	4800	0	1020	0.000907	4800	0	4800	0	4800	0	1020	0.000357	4800	0.0476	4800	0.000892	4800	3.79e-11	1020	0.000778	4800	0	4800	0	4800	0	1020	0.000805
5560	0.00564	5560	0.192	5560	3.24e-10	1150	0.00376	5560	0.00218	5560	0.0991	5560	8.14e-11	1150	0.000868	5560	0	5560	0	5560	0	1150	0.000158	5560	0	5560	0	5560	0	1150	0.000271	5560	0.0484	5560	0.000884	5560	2.89e-11	1150	0.000444	5560	0	5560	0	5560	0	1150	0.000904
6440	0.00223	6440	0	6440	1.15e-10	1280	0.00422	6440	0.000859	6440	0	6440	2.88e-11	1280	0.000905	6440	0	6440	0	6440	0	1280	0.000591	6440	0	6440	0	6440	0	1280	0.000439	6440	0	6440	0.000336	6440	9.7e-12	1280	0.000684	6440	0	6440	0	6440	0	1280	0.00085
7460	0	7460	0	7460	0	1400	0.00396	7460	0	7460	0	7460	0	1400	0.00213	7460	0	7460	0	7460	0	1400	0.000969	7460	0	7460	0	7460	0	1400	0.00158	7460	0	7460	0	7460	0	1400	0.00042	7460	0	7460	0	7460	0	1400	0.000901
8630	0	8630	0	8630	0	1530	0.00349	8630	0	8630	0	8630	0	1530	0.0012	8630	0	8630	0	8630	0	1530	0.000537	8630	0	8630	0	8630	0	1530	0.000595	8630	0	8630	0	8630	0	1530	0.000416	8630	0	8630	0	8630	0	1530	0.000325
						1660	0.00276							1660	0.000989							1660	0.00124							1660	0.000737							1660	0.00079							1660	0.000962
						1790	0.00346							1790	0.00142							1790	0.00155							1790	0.000311							1790	0.00104							1790	0.000518
						1920	0.00408							1920	0.0013							1920	0.00126							1920	0.00138							1920	0.000547							1920	0.000532
						2040	0.0038							2040	0.00148							2040	0.00081							2040	0.000922							2040	0.000384							2040	0.00101
						2300	0.00377							2300	0.00105							2300	0.000854							2300	0.000388							2300	0.00052							2300	0.000493
						2560	0.00332							2560	0.000779							2560	0.000729							2560	0.000275							2560	0.000663							2560	0.000845
						2810	0.00391							2810	0.00203							2810	0.000234							2810	0.00136							2810	6.35e-05							2810	0.000562
						3070	0.00373							3070	0.00206							3070	0.000767							3070	0.000947							3070	0.000879							3070	0.000397
						3320	0.0027							3320	0.00112							3320	0.000518							3320	0.000273							3320	0.000543							3320	0.000669
						3580	0.00277							3580	0.000864							3580	0.00059							3580	0.000727							3580	0.000558							3580	0.000502
						3840	0.00305							3840	0.000497							3840	0.000217							3840	0.000449							3840	0.000229							3840	0.000488
						4090	0.00332							4090	0.000538							4090	0.000667							4090	0.000663							4090	0.000258							4090	0.000398
						4600	0.00292							4600	0.00123							4600	0.000414							4600	0.000244							4600	0.000787							4600	0.000733
						5120	0.00252							5120	0.00111							5120	0.000483							5120	0.00102							5120	0.000282							5120	0.000263
						5630	0.00275							5630	0.00106							5630	0.000288							5630	0.00051							5630	0.000434							5630	0.000353
						6140	0.00273							6140	0.000701							6140	0.00104							6140	0.00065							6140	0.000399							6140	0.0009
						6650	0.00253							6650	0.00118							6650	0.00064							6650	0.000558							6650	1e-05							6650	0.000733
						7160	0.0021							7160	0.00121							7160	0.000488							7160	0.000544							7160	7.38e-05							7160	0.000806
						7680	0.0027							7680	0.000667							7680	0.000519							7680	0.000323							7680	0.000176							7680	0.000327
						8190	0.00221							8190	0.00065							8190	0.000427							8190	0.000306							8190	0.000242							8190	0.00028
						9210	0.00215							9210	0.000809							9210	0.000631							9210	4.07e-05							9210	0.000209							9210	0.000678
						10200	0.0021							10200	0.001							10200	0.000206							10200	5.53e-05							10200	0.000126							10200	0.000459
						11300	0.00207							11300	0.000938							11300	0.000552							11300	0.00032							11300	0.000246							11300	0.00043
						12300	0.00233							12300	0.000831							12300	0.000579							12300	0.00103							12300	0.000191							12300	0.000553
						13300	0.00185							13300	0.000658							13300	0.000385							13300	0.000305							13300	1.41e-05							13300	0.000433
						14300	0.00192							14300	0.000993							14300	0.000129							14300	0.000858							14300	0.000519							14300	0.000542
						15400	0.00165							15400	0.000943							15400	0.000325							15400	0.000247							15400	8.07e-05							15400	0.000609
						16400	0.0015							16400	0.000865							16400	0.000339							16400	0.000171							16400	0.000182							16400	0.000379
						18400	0.00152							18400	0.000768							18400	0.000195							18400	0.000198							18400	0.000156							18400	0.000229
						20500	0.00124							20500	0.000722							20500	0.000227							20500	0.000485							20500	0.000212							20500	0.000502
						22500	0.00165							22500	0.00055							22500	0.000113							22500	0.000137							22500	0.000113							22500	0.000295
						24600	0.00129							24600	0.000418							24600	0.000168							24600	0.000205							24600	0.000414							24600	0.000629
						26600	0.00164							26600	0.000657							26600	0.000487							26600	0.000385							26600	0.000352							26600	0.000509
						28700	0.00177							28700	0.000777							28700	0.000281							28700	0.000495							28700	0.000108							28700	0.000308
						30700	0.00213							30700	0.000621							30700	0.000377							30700	5.17e-05							30700	0.000169							30700	0.000446
						32800	0.0018							32800	0.000611							32800	4.93e-05							32800	1.23e-05							32800	8.69e-05							32800	0.000203
						36900	0.00114							36900	0.000636							36900	0.000306							36900	0.000117							36900	9.12e-05							36900	0.000229
						41000	0.00078							41000	0.000503							41000	0.000344							41000	7.59e-05							41000	9.72e-05							41000	0.000293
						45100	0.000485							45100	0.000657							45100	0.000249							45100	0.000107							45100	2.73e-05							45100	0.000375
						49100	0.000333							49100	0.000365							49100	0.000215							49100	0.000115							49100	0.000136							49100	0.000234
						53200	0.000344							53200	0.00028							53200	0.000232							53200	0.000162							53200	0.000195							53200	0.000454
						57300	0.000506							57300	0.000227							57300	0.000277							57300	0.000269							57300	7.16e-05							57300	0.000391
						61400	0.00026							61400	7.15e-05							61400	0.000205							61400	5.95e-05							61400	0.000132							61400	0.000254
						65500	0.000298							65500	0.000103							65500	0.000195							65500	0.000283							65500	0.000109							65500	0.000265
						73700	0.000387							73700	8.31e-05							73700	7.84e-05							73700	0.00014							73700	0.000151							73700	0.000241
						81900	0.000242							81900	0.000204							81900	0.000167							81900	9.07e-05							81900	3.69e-05							81900	0.000251
						90100	0.000258							90100	0.00015							90100	0.000104							90100	6.33e-05							90100	3.69e-05							90100	0.00029
						98300	0.000129							98300	8.09e-05							98300	0.000143							98300	9.68e-05							98300	5.93e-05							98300	0.000191
						106000	0.000119							106000	9.31e-05							106000	0.000102							106000	8.43e-05							106000	0							106000	0.000237
						115000	0.000254							115000	6.6e-05							115000	0.000165							115000	0.000206							115000	4.49e-05							115000	0.000191
						123000	0.000315							123000	0.000224							123000	4.96e-05							123000	0.000162							123000	0							123000	0.000243
						131000	5.49e-05							131000	0.000222							131000	0.000108							131000	2.99e-05							131000	0.000117							131000	0.000186
						147000	0.000137							147000	0.00012							147000	5.9e-05							147000	3.49e-05							147000	0.000115							147000	9.27e-05
						164000	0.000135							164000	0.000162							164000	0.000122							164000	9.46e-05							164000	0.000162							164000	0.000198
						180000	5.05e-05							180000	0.000192							180000	0.000239							180000	9.71e-05							180000	1.26e-05							180000	0.000122
						197000	0.000453							197000	0.000132							197000	0.000154							197000	0.000196							197000	0.000115							197000	9.1e-05
						213000	0.000103							213000	9.62e-05							213000	0.000113							213000	0.000184							213000	0.000111							213000	6.57e-05
						229000	2.64e-05							229000	0.000184							229000	9.59e-05							229000	9.98e-05							229000	4.43e-05							229000	0.000109
						246000	0.000214							246000	0.00017							246000	0.000158							246000	0.0001							246000	4.73e-05							246000	7.72e-05
						262000	0.000222							262000	0.00019							262000	9.09e-05							262000	0.000214							262000	7.68e-05							262000	0.000202
						295000	0.000209							295000	0.000157							295000	0.000139							295000	5.29e-05							295000	8.71e-05							295000	0.000214
						328000	0.000282							328000	9.73e-05							328000	0.000245							328000	0.000182							328000	0.00022							328000	0.000254
						360000	0.000203							360000	2.06e-05							360000	5.83e-05							360000	0.000132							360000	7.36e-05							360000	8.42e-05
						393000	0.000217							393000	0.000141							393000	0.00016							393000	0.000136							393000	9.57e-05							393000	3.9e-05
						426000	0.000114							426000	0.000167							426000	0.000129							426000	0.000149							426000	0.000118							426000	0.000125
						459000	0.00015							459000	2.9e-05							459000	7.82e-05							459000	0.000161							459000	0.000169							459000	0.000119
						492000	0.000252							492000	8.59e-05							492000	0.000107							492000	0.000137							492000	0.000148							492000	7.39e-05
						524000	1.73e-05							524000	0.000315							524000	0.000264							524000	0.000118							524000	3.4e-05							524000	0.00021
						590000	0.000143							590000	0.000835							590000	0.00053							590000	0.000182							590000	0.000158							590000	0.000149
						655000	5.1e-06							655000	0.000794							655000	0.000402							655000	5.29e-05							655000	9.76e-05							655000	0.000174
						721000	7.25e-05							721000	0.000814							721000	0.000164							721000	8.74e-05							721000	0.000127							721000	8.62e-05
						786000	6.08e-05							786000	0.000766							786000	0.000413							786000	0.000238							786000	8.37e-05							786000	3.37e-05
						852000	2.98e-05							852000	0.000772							852000	0.000302							852000	9.35e-05							852000	7.37e-05							852000	0.000213
						918000	4.7e-05							918000	0.000733							918000	0.000256							918000	4.05e-05							918000	8.7e-05							918000	0.000173
						983000	9.36e-06							983000	0.000742							983000	0.000395							983000	0.00011							983000	4.09e-05							983000	9.07e-05
						1050000	0.00029							1050000	0.000462							1050000	0.000199							1050000	0.000286							1050000	0.000194							1050000	7.84e-05
						1180000	0.000301							1180000	0.000367							1180000	0.000373							1180000	0.000361							1180000	5.13e-05							1180000	0.000137
						1310000	0.000129							1310000	0.000258							1310000	0.000264							1310000	0.000324							1310000	2.22e-05							1310000	7.63e-05
						1440000	0.000258							1440000	0.000433							1440000	0.000343							1440000	0.000333							1440000	8.3e-05							1440000	0.000126
						1570000	0.000299							1570000	0.000174							1570000	0.000315							1570000	0.000188							1570000	0.000116							1570000	7.07e-05
						1700000	0.00011							1700000	0.00039							1700000	0.000229							1700000	0.000267							1700000	6.5e-05							1700000	4.16e-05
						1840000	0.000191							1840000	0.000242							1840000	0.000113							1840000	0.000145							1840000	3.76e-05							1840000	0.00018
						1970000	0.000249							1970000	0.000283							1970000	7.9e-05							1970000	0.000227							1970000	5.96e-05							1970000	0.000213
						2100000	0.000512							2100000	0.000303							2100000	0.000907							2100000	0.000475							2100000	0.000271							2100000	0.000438
						2360000	0.000394							2360000	0.000165							2360000	0.00105							2360000	0.0003							2360000	7.42e-05							2360000	0.000515
						2620000	0.000462							2620000	0.000467							2620000	0.000924							2620000	0.000376							2620000	0							2620000	0.000586
						2880000	0.00077							2880000	0.000257							2880000	0.00119							2880000	0.000327							2880000	0.000258							2880000	0.000533
						3150000	0.000408							3150000	0.000397							3150000	0.000583							3150000	0.000221							3150000	0.000205							3150000	0.000706
						3410000	0.000353							3410000	0.000437							3410000	0.000686							3410000	0.000202							3410000	0.000506							3410000	0.000727
						3670000	0.000322							3670000	0.000699							3670000	0.000713							3670000	0.000439							3670000	0.000322							3670000	0.00073
						3930000	0.000191							3930000	0.0006							3930000	0.000745							3930000	0.000179							3930000	0.000261							3930000	0.00046
						4190000	0							4190000	0							4190000	0							4190000	0							4190000	0							4190000	0
						4720000	0							4720000	0							4720000	0							4720000	0							4720000	0							4720000	0
						5240000	0							5240000	0							5240000	0							5240000	0							5240000	0							5240000	0
						5770000	0							5770000	0							5770000	0							5770000	0							5770000	0							5770000	0
						6290000	0							6290000	0							6290000	0							6290000	0							6290000	0							6290000	0
						6820000	0							6820000	0							6820000	0							6820000	0							6820000	0							6820000	0
						7340000	0							7340000	0							7340000	0							7340000	0							7340000	0							7340000	0
						7860000	0							7860000	0							7860000	0							7860000	0							7860000	0							7860000	0
						8390000	0							8390000	0							8390000	0							8390000	0							8390000	0							8390000	0
						9440000	0							9440000	0							9440000	0							9440000	0							9440000	0							9440000	0
						10500000	0							10500000	0							10500000	0							10500000	0							10500000	0							10500000	0
						11500000	0							11500000	0							11500000	0							11500000	0							11500000	0							11500000	0
						12600000	0							12600000	0							12600000	0							12600000	0							12600000	0							12600000	0
						13600000	0							13600000	0							13600000	0							13600000	0							13600000	0							13600000	0
						14700000	0							14700000	0							14700000	0							14700000	0							14700000	0							14700000	0
						15700000	0							15700000	0							15700000	0							15700000	0							15700000	0							15700000	0
						16800000	0							16800000	0							16800000	0							16800000	0							16800000	0							16800000	0
						18900000	0							18900000	0							18900000	0							18900000	0							18900000	0							18900000	0
						21000000	0							21000000	0							21000000	0							21000000	0							21000000	0							21000000	0
						23100000	0							23100000	0							23100000	0							23100000	0							23100000	0							23100000	0
						25200000	0							25200000	0							25200000	0							25200000	0							25200000	0							25200000	0
						27300000	0							27300000	0							27300000	0							27300000	0							27300000	0							27300000	0
						29400000	0							29400000	0							29400000	0							29400000	0							29400000	0							29400000	0
						31500000	0							31500000	0							31500000	0							31500000	0							31500000	0							31500000	0
						33600000	0							33600000	0							33600000	0							33600000	0							33600000	0							33600000	0
						37700000	0							37700000	0							37700000	0							37700000	0							37700000	0							37700000	0
						41900000	0							41900000	0							41900000	0							41900000	0							41900000	0							41900000	0
						46100000	0							46100000	0							46100000	0							46100000	0							46100000	0							46100000	0
						50300000	0							50300000	0							50300000	0							50300000	0							50300000	0							50300000	0
						54500000	0							54500000	0							54500000	0							54500000	0							54500000	0							54500000	0
						58700000	0							58700000	0							58700000	0							58700000	0							58700000	0							58700000	0

## Sheet: Supplementary Figure 6
a) Storage Stability				b) UV Stability-N1				c) UV Stability-N6				c) Temperature Stability-N1
	Dh/nm	PD			Dh/nm	PD			Dh/nm	PD		Temperature	Dh/nm	PD
N1	26.4	0.142		N1	26.4	0.142		N6	23.4	0.047		20	29.04	0.173
	26.48	0.139			26.48	0.139			23.16	0.066		20	29.17	0.166
	25.93	0.102			25.93	0.102			23.26	0.053		20	28.92	0.179
	25.73	0.095			25.73	0.095			23.18	0.045		20	29.25	0.176
	25.72	0.103			25.72	0.103			23.28	0.048		20	29.71	0.185
N1 Two month	26.96	0.034		N1-UV	25.39	0.046		N6-UV	23.91	0.098		25	28.51	0.142
	27.34	0.045			25.5	0.04			24.77	0.134		25	27.64	0.129
	26.76	0.032			25.45	0.057			24.42	0.16		25.1	29.26	0.183
	26.78	0.028			25.52	0.045			24.25	0.126		25.1	27.88	0.144
	26.91	0.038			25.39	0.037			24.62	0.132		25	27.47	0.118
								N6-vis	23.51	0.055		30	31.07	0.209
									23.23	0.089		30	30.07	0.202
									23.51	0.071		30	32.54	0.209
									23.58	0.093		30	34.58	0.247
									23.66	0.094		30	34.48	0.223
												35	35.7	0.243
												35	34.72	0.274
												35	35.83	0.213
												35	35.77	0.221
												35	35.56	0.218
												40	37.49	0.137
												40	36.2	0.232
												40	34.81	0.278
												40	34.68	0.204
												40	34.6	0.238
												45	34.77	0.22
												45	36.02	0.22
												45	35.67	0.258
												45	35.98	0.232
												45	33.92	0.236
												50	31.81	0.199
												50	35.25	0.221
												50	32.88	0.219
												50	32.65	0.222
												50	32.63	0.266
												55	29.01	0.173
												55	29.87	0.187
												55	28.6	0.169
												55	28.45	0.211
												55	29.06	0.186
												60	27.06	0.132
												60	27.15	0.134
												60	27.48	0.132
												60	27.11	0.135
												60	27	0.128
												65	25.89	0.069
												65	25.79	0.087
												65	25.6	0.04
												65	25.54	0.055
												65	25.68	0.047
												70	26.68	0.115
												70	26.58	0.118
												70	27.05	0.181
												70	26.82	0.114
												70	26.96	0.125

## Sheet: Supplementary Figure 9a
	Concentration (mM)
λem (nm)	1	1.33333	1.66667	2	2.33333	2.66667	3.33333	5	10
420	576.581	532.942	606.643	562.198	533.604	496.297	555.746	561.984	606.295
421	588.216	501.025	595.99	625.241	479.47	624.466	661.719	639.05	610.643
422	730.765	557.171	651.425	658.977	579.044	542.234	731.811	586.003	731.183
423	772.637	772.342	663.817	686.444	787.078	664.007	665.338	779.041	844.846
424	792.664	864.065	777.436	843.026	676.658	821.019	743.002	683.205	748.999
425	876.417	889.936	854.214	797.625	1012.04	1005.25	826.447	731.417	918.994
426	824.818	960.634	824.503	1018.96	888.606	895.772	997.334	801.848	996.004
427	946.443	981.825	1082.78	1090.36	1031.89	1053.49	1040.45	994.735	1031.79
428	1131.94	1137.59	1088.75	1110.56	1159.61	1325	1068.38	1044.28	1031.45
429	1143.64	1063.6	1228.95	1093.4	1178.26	1079	1302.38	1221.34	1093.82
430	1228.2	1134.29	1335.19	1213.81	1369.32	1241.66	1250.46	1241.3	978.091
431	1341.82	1248.44	1320.16	1384.91	1276.49	1226.69	1299.99	1161.95	1262.35
432	1404.39	1311.84	1454.3	1305.58	1154.77	1161.24	1270.28	1353.72	1382.74
433	1260.74	1553.81	1332.34	1384.46	1261.7	1324.34	1468.98	1360.84	1482.25
434	1702.43	1637.55	1524.5	1627.03	1418.86	1367.39	1540.07	1516.65	1467.51
435	1717.03	1331.29	1438.9	1690.63	1475.36	1567.42	1496.88	1529.9	1625.03
436	1710.31	1822.42	1602.5	1762.04	1632.08	1689.42	1746.44	1645.55	1525.76
437	1853.06	1751.44	1915.74	1804.71	1647	1944.97	1697.07	1574.05	1653.5
438	2052.98	1944.39	2016.57	2024.66	1832.87	1796.02	1997.67	1865.86	1902.56
439	2289.06	2188.18	2218.17	2140.94	2219.02	2139.92	2162.56	2044.66	2217.33
440	2453.75	2467.08	2418.55	2726.11	2249.25	2433.28	2334.72	2060.46	2297.27
441	2574.14	2587.42	2437.27	2559.64	2661.74	2681.36	2397.94	2202.3	2381.16
442	3034.4	2620.01	2819.09	2868.92	2751.84	2918.76	3043.26	2916.53	2897.68
443	3359.42	3286.06	3237.19	3082.14	3277.14	2895.41	3270.95	3348.48	2766.3
444	3436.27	3590.05	3500.3	3388.73	3334.64	3374.49	3396.82	3400.37	3321.49
445	3825.65	3931.56	3941.68	3749.93	3831.49	3833.49	3707.94	3948.04	3576.77
446	4392.75	3882.45	3835.6	3997.36	4420.81	4122.64	4164.53	4244.29	3910.15
447	4847.5	4504.54	4827.99	4606.8	4324.88	4503.25	4767.99	4346.74	4427.95
448	5211.82	4960.39	5630.87	4935.18	5281.53	4807.06	5123.53	5113.78	5134.38
449	6134.36	5956.04	5804.58	5722.83	5541.26	5485.6	5570.62	5394.52	5246.74
450	6644.09	6558.45	6444.27	6665.98	6378.68	6362.73	6398.15	6547.57	6237.9
451	7389.14	6718.68	7475.61	6988.47	7178.24	7316.29	7238.57	7365.6	6825.9
452	8456.07	8306.53	8250.79	8351.85	7854.95	7855.79	7885.12	8235.77	7978.63
453	9418.94	9042.17	9069.7	9464.51	8542	8591.13	8676.5	9167.54	8449.56
454	10314.8	10471.4	9827.74	10260.8	9481.33	9706.2	10202.2	9485.65	9991.99
455	11691.2	11266.7	11178.7	11225	10860.9	11508.9	11234.3	11055.4	10286.1
456	12522.8	12485.7	12755.4	12935	12497.6	12815.4	12863.3	12063	12073.4
457	14344.6	13950.4	13952.3	14097.1	13644.2	14259.4	14721	13752	13674.3
458	16560.6	16341.1	15974.6	15516.4	15521.1	15634.4	15958.7	16050.9	15542.3
459	18754	18422.9	17357.9	17743.6	18001	17804.3	18001	17718.3	17366.8
460	20660	19487.5	19399.7	20247.8	18902.7	20302.2	19326.2	19615.5	19031.1
461	23154.7	22395.7	21947.4	21571.9	21953.9	21708.5	21343	20993.6	21375.6
462	24475.1	23792.1	24573.8	24333.7	24249.5	24458.3	24301.7	23552.5	23512.9
463	27050.9	26386.7	27238.2	26221.5	26940.3	26530.9	27489.6	26227.8	26501.5
464	31177.5	29668.1	30071.9	29328	29487.6	28969.9	29348.7	28541.2	29322.4
465	34045.8	33439.6	33085	33175.4	33274.3	32427.3	32272	32038.2	32418.5
466	36649.5	36122.9	36831.3	35915.2	35734.4	35759.3	35724.6	35025.8	34986.6
467	41258.9	40168.3	39337.6	40410.1	39136.6	39737.6	38452.3	39308.1	38871.3
468	46121	42791.1	43562	44130.6	43884.6	43705.3	43351	43239.9	42557.6
469	49671.7	47914.9	47938.4	47747.7	48056.3	47427.4	46929.6	47351.8	46626
470	54479.3	54402.5	52430.4	52660.6	51275.4	52199.1	51497.1	50988.5	50760.9
471	58707.4	56603.6	58260.7	57383.3	55594.3	56543.8	55506.7	56415.1	54447.3
472	63357.8	62797.8	61322.2	62423.8	60920	61908.9	61518.9	60051.5	60503.4
473	68944.6	68627.1	66599	66262.5	66562.1	67366.6	66355.7	64826.3	63598.2
474	75770.5	73637.8	75095.6	72805.8	72399.7	73492.7	72085.8	71674.9	70711.6
475	82016.2	77589.4	79542.2	76818.7	78988.7	78045.9	75667.4	76820.3	75107.4
476	87355.9	87366.8	86058.9	83941.9	83266.4	84782.9	83608.5	83205.7	82376.6
477	95377	92913.2	90607.7	89208	91424.6	89648.3	89019.5	88679.7	87916.1
478	101186	97256.7	99486.2	98407.4	96505.8	97698.5	98521	95098.5	94356.1
479	107797	104876	105368	103656	103716	102440	103040	102217	100043
480	115804	111554	111297	111714	112353	109661	109075	109213	106989
481	124097	119720	120184	117354	115752	118302	116297	114957	112180
482	131027	127842	127229	124939	125364	125158	124784	123444	120495
483	139560	135639	134113	134000	133837	132815	131836	132468	127922
484	147797	143052	144255	140464	140909	141453	140142	137601	136198
485	153066	151522	152672	151239	147762	147777	146426	148139	143310
486	164237	159936	159467	157597	156446	155497	154451	152283	150491
487	172553	166643	166644	165421	164230	164049	161459	161936	156214
488	180237	177377	175089	172903	174270	173017	169916	169950	166187
489	191189	183061	183777	180102	180020	179227	178254	179036	173921
490	197905	193340	193423	188946	189917	189746	187732	185188	182105
491	207153	203303	200141	199232	197625	198004	195822	194353	189867
492	214925	208284	209196	204639	207753	205415	203110	202357	196740
493	223871	217395	219196	212783	214079	210767	209435	209534	205639
494	232177	226238	225715	222134	224057	220971	218936	217919	213385
495	242976	232493	235005	227900	230007	228067	227485	227051	220434
496	250395	239770	242484	234829	238160	235716	234095	232170	229008
497	256086	249723	247932	243777	245423	244316	242102	241956	234803
498	264829	260790	257536	253227	254085	253918	252001	245945	242095
499	272636	268505	264034	262514	259774	259392	259047	252151	250036
500	282782	275024	272173	268950	268273	265522	265848	263281	255133
501	289157	280430	281026	276758	277265	276854	274034	270525	265652
502	294756	287819	285931	282161	282408	283493	278451	275299	274849
503	305957	295083	292453	290511	286777	288352	288959	284231	280062
504	308407	302330	300970	292806	294391	292475	290388	290636	283063
505	315208	310426	304868	303517	300169	301264	301107	295480	289560
506	323346	310969	310894	307750	309319	308669	304084	302058	297304
507	327276	320760	317680	313743	314092	314635	310040	309991	300073
508	334886	324429	322466	319960	319221	317977	314992	312570	306412
509	338189	332234	330491	324818	322942	323079	318922	318220	312292
510	343257	336294	337329	330292	328216	328614	324640	323591	317577
511	349258	341693	340632	337297	335293	336094	335135	326993	322324
512	354660	347347	344558	337893	339815	341724	335280	333859	325671
513	359494	350158	348974	341933	341442	340280	338800	335594	330410
514	365068	354467	352783	345597	345312	347470	343546	341323	332192
515	371824	354168	358532	349716	349983	347286	344281	343217	338308
516	370794	357059	359420	353646	355418	351714	350514	344594	337816
517	377789	364414	363023	358363	354680	356364	352140	350140	344256
518	374361	368569	364902	360008	359168	360719	353381	354178	344350
519	381001	367912	365347	367804	361398	361831	356434	354194	347041
520	380684	373239	372434	362472	367119	366528	363805	356764	350612
521	384620	374581	373328	366707	365820	366063	362133	356953	350812
522	383684	377472	374169	370174	366903	366222	364262	361502	352706
523	390849	376698	374320	366577	369987	367694	364236	362307	353552
524	390404	376785	374112	369626	373321	371811	367961	365238	358228
525	389552	379766	379278	371586	370547	373451	363629	362951	356650
526	388994	379192	380203	374784	370365	371840	369305	362084	358484
527	394358	380892	380016	374888	376557	374310	368326	367382	359466
528	389427	380659	378060	374359	372984	373475	371637	365604	357783
529	391563	384426	378892	372260	374100	374918	370073	362796	358820
530	391556	380957	374092	374466	375052	368824	370184	363657	360494
531	393331	381598	376807	371757	374996	375356	366783	363324	360356
532	389677	382141	383026	372322	372130	372999	366134	365300	358506
533	391589	377511	377960	370535	370626	371366	365572	364430	358347
534	389088	378011	377681	371744	369760	370569	366778	363621	357239
535	387961	373837	371554	369561	367496	371021	361234	364454	355939
536	387524	377295	375434	371376	369797	370192	366294	363786	353935
537	389536	376423	371315	370110	369769	367923	360323	362098	353001
538	383446	371972	370163	366232	363956	365384	360764	355742	348686
539	381924	370445	370224	363624	361336	366338	359285	356517	350211
540	377645	368466	360187	363043	358550	358951	358947	353018	346666
541	377767	363807	361611	358417	359584	359472	352303	351972	345369
542	376492	362214	364600	358059	355367	353335	350201	351859	345740
543	369973	362524	359769	355692	355862	353548	349583	347392	341621
544	369556	359434	362309	349774	354623	349484	347548	348499	340148
545	367155	355740	359691	350102	350984	348677	345308	342211	336539
546	365351	351482	349156	347611	342932	345824	342370	339694	329991
547	363686	351490	348118	344353	345374	342223	338970	335042	332791
548	355627	345133	343314	340850	339778	342548	339149	338487	326889
549	355843	344311	341766	337918	334658	333092	333020	333091	322944
550	355759	338892	339486	333601	331630	334293	329924	328793	323678
551	347120	336738	331989	332048	332840	328492	327894	323922	318464
552	342322	334733	331657	326894	325870	325609	325766	321815	318702
553	342492	328630	328925	328063	324168	324192	321477	316658	312797
554	339150	324829	326704	321195	318914	326350	319484	317499	310756
555	332784	324886	322476	317110	315031	313278	313265	312029	303606
556	326867	319808	320267	315975	311298	311350	307072	308108	303715
557	328126	315432	315499	310997	308279	309578	303901	302431	298002
558	318764	310594	311532	308292	306581	303958	305210	302697	294854
559	319658	309466	306666	300983	300171	300208	300638	296519	292240
560	311740	300807	299921	298400	298871	296416	293550	294313	289078
561	304413	301945	299375	292791	291979	293551	292590	289401	283254
562	300280	298522	291746	291310	293190	290572	287944	284857	279561
563	301192	294057	291203	288013	289606	287716	286622	282967	279526
564	295789	285684	287317	284468	282207	284544	280452	278144	271493
565	291829	288096	283355	277904	278468	278552	273809	270918	271062
566	287354	278782	280202	281093	274672	275425	271349	271385	266012
567	286292	276904	276698	270960	267567	269365	269975	268555	264506
568	281214	270643	271195	265774	263103	266841	263351	265762	257889
569	274176	268612	266963	264308	263966	259329	261756	254984	252284
570	271284	262208	262923	259491	260416	257871	254436	255047	252682
571	269764	261790	258752	256683	254052	254817	256373	252179	246383
572	267334	260334	255164	255443	252803	255577	249222	245054	242625
573	260203	253620	251080	247821	249803	249481	245706	243464	238479
574	257836	250771	246880	246485	245483	243584	242625	241932	236978
575	251569	245028	245934	241163	239845	243215	238893	234932	232420
576	249689	240923	243223	239913	238754	238450	236588	231943	223949
577	244169	235037	235332	233710	234039	234543	231480	232066	229370
578	240190	234496	235299	231177	231179	230241	229770	224424	224384
579	234690	233041	229241	225235	227790	224555	223118	222018	218310
580	231868	229786	225662	223079	226118	223234	218164	216563	214326
581	230229	224824	228700	219688	214961	220048	214419	213104	209367
582	225057	220046	219694	211316	214807	216835	211977	211898	207764
583	218741	214309	215042	211236	213182	212913	206858	205266	202181
584	217790	209780	211617	207144	208757	207229	206279	200715	200362
585	211043	207342	205641	202851	205207	203043	199717	198804	195729
586	209348	203457	204506	200126	199824	199827	199552	198737	193245
587	207425	201292	200943	199362	195729	195097	193490	192078	190340
588	203785	195186	192793	190219	191094	193145	191351	187816	183474
589	196523	193873	191639	188604	189751	191154	186208	186541	181314
590	192608	190028	187287	185321	185163	186789	184708	181809	179428
591	188418	183216	186184	183725	182467	183555	182010	176444	173913
592	186057	183575	183381	182067	180294	179094	180551	174984	172320
593	185037	176592	181014	178684	174702	177840	172495	169554	170181
594	178793	172725	173832	171975	175146	172046	170874	166909	164920
595	177012	170902	173416	168399	170296	169485	166200	164733	160098
596	170134	170747	169752	167940	165609	165837	165316	162837	158713
597	169778	169853	163924	161640	164815	159712	158799	158969	155499
598	169633	161400	160473	158274	159508	158854	158954	153540	151485
599	161820	156901	154788	156944	154052	156842	153435	152129	152392
600	161530	156135	156523	152091	152842	149679	150591	150272	147643
601	159066	151896	151423	148091	149594	148706	148600	145590	144505
602	152527	149373	146508	146645	144624	144627	145094	140114	143825
603	148143	149962	144667	141251	140734	140777	139835	139614	134050
604	145432	141263	141650	141017	138291	141642	139396	138746	135374
605	140944	139087	138464	137661	137835	134866	137271	136187	131583
606	140256	137848	135560	133581	134037	137763	130201	131271	130797
607	136049	134563	135921	129005	132999	129212	128859	129153	124854
608	135196	130497	129260	130217	129384	130151	126918	123491	121968
609	129708	129118	127738	125296	124932	122817	127072	123849	120656
610	126290	123253	123070	124306	122054	122238	123817	119734	118632
611	126783	119935	122214	118598	118757	119962	115851	121506	112056
612	122016	121167	120143	117060	117088	119835	115170	111784	111193
613	120614	119379	116420	116369	114544	116572	114491	114767	110158
614	117018	114788	116431	113604	113001	111394	109756	110975	107278
615	116518	110722	111424	109420	108465	110199	110802	106170	103267
616	110840	109311	110567	107774	108744	108588	106121	104674	102234
617	109524	107117	107783	105468	106392	108304	103602	102686	102264
618	106898	104371	105356	104072	103254	102617	103165	99876.1	97595.6
619	105906	102392	101129	98036.9	98778.2	99170.2	99906.9	96561.8	96119
620	103536	102683	98605.4	96975.7	97443.6	98063.6	98686.5	97322.6	94194.6
621	100304	97749.1	95322.9	95971.2	96610.1	95897.8	93480.5	93751.3	91815.6
622	100377	95649	97341	93396.7	95529.8	91464.4	94939.7	93396.3	90567.6
623	98835.5	92292.1	91360.6	90520.2	90765.9	90055.7	88590.3	90788.2	87081.8
624	93466.6	92456.1	90733.9	88862.4	90880.3	92687.2	89191.2	85490.7	88224.5
625	91238	89623.3	87603.1	90178.2	86271.7	86594.9	85872.8	84074.6	84959.9
626	93069	86585.2	88950.6	87382.8	86790	86614.9	83408.6	85150.4	80939.8
627	91328.3	84294.6	85458.6	86350.7	85299.1	84058	83977.6	80187.1	81164.6
628	84536.1	84439.1	82638.2	80933.3	81254.1	80231.2	81676.8	78994.8	77568.1
629	85381.6	80817.2	81048.9	80280.5	81064.5	78532.4	81041.3	79707.1	75234.5
630	82211.2	80061.7	77949.4	78002.1	77160.5	78238.5	74757.3	76831.5	74548.1
631	79146.1	76556	75842.8	74192.3	77592.7	76436.5	75581.3	75637.9	75163.3
632	78005.8	78572.6	75549.3	75103.6	77799.1	74119.2	72996.8	71427.8	71113.4
633	75816.2	73337.6	73897	72470.8	71393.4	75013.8	71409.9	69703.7	69088
634	73967.8	73447.9	73365.9	70179.8	69484.6	71882.1	70641	70137.5	71130.4
635	72004.2	71491.2	71104.2	68121.2	68298.2	71004.9	68423.5	66596.7	69809.4
636	69739.1	68670.1	67843.8	70280.5	68571.6	67424.2	65465.3	64205.2	64390.4
637	68350.4	67264.1	68330.8	66790.6	66383.8	64638.5	65721.4	66098.2	62659.7
638	66736	65733.1	65055.9	62991.5	64337.2	65209.6	62036.7	63367.3	62293.3
639	65829.5	63764.7	62276.5	63209.8	63508	64197.3	62800.3	59835.6	59574.5
640	64779.1	63856.6	62646.2	62758	60741.6	60006.8	61526.9	60853	57788.7
641	63778.5	59530.7	59397.9	62853	61120.5	60391.9	60732.9	57429.4	58569.9
642	59395.9	59788.3	59051.9	58402.2	60579.8	60134.9	56001	56620.7	58951
643	62990.7	59516.5	57819.3	57611.6	54846.1	58472.5	55170.1	58847.6	56271.7
644	58199.7	57791	57429.3	57047.9	55862.5	54761.5	55280.3	55111.2	54154.7
645	57554.7	53996	55161.4	53126.8	53511.9	56356.1	52482.4	52587.9	52919.2
646	56394.8	53981.1	52801.8	52471.7	53734.6	55101.8	54318.9	53010.2	52636.2
647	55741.6	54732.8	52337.1	52264.9	51249.4	53952.7	51926.2	49246.2	50025.7
648	50993.4	51528.7	52521.8	51393.8	49967.3	52549.7	48874	49445.5	48477
649	51568.6	50766.6	48666.4	50289.3	49197.8	50547.9	48586.8	47552	48246.7
650	51232.8	48968.6	47899.2	47139.4	49736.2	48568.7	47257	47573.7	47507
651	49501.5	48939.5	48552.6	46966.5	46821.8	47148.6	47937.3	45161.3	46894.2
652	46937.8	45073.2	44719.8	44384.7	46468.7	46115.2	46642.3	44756.3	44640.7
653	45163.9	46907.8	44860.4	43857.7	44246.5	43022.6	44225.4	43151.9	42985.2
654	47031.8	44932.5	45912.8	42525.1	43961.4	43961.8	44143.1	42976.9	41716.4
655	43697	44664.8	43029.8	42466.1	39806.4	42608.8	43379.2	43896.4	42198.8
656	44456.2	41629.6	41417.2	43070.6	41651	41442.1	39310.1	40604.7	41272.8
657	42022.7	42851.1	40717.2	41397.1	40530.5	41277.9	40324	39353.9	39254.8
658	41361.7	39451.9	39180.7	39477.4	40937.4	40527.7	40465.9	38318.2	40099
659	40538.2	38693.6	37980.8	39858.7	38506.3	40565.2	38373.9	38726.8	38827.9
660	38406.5	39342.8	39621.8	37670	38229.1	37438.6	35903.7	37665.7	37890.3
661	38774.9	36764.6	37407.6	37482.4	38720.9	37272.5	37272.5	35987	36249.6
662	38730.5	36063.6	37619.5	36729.7	35362.7	37968.4	38109.1	35689	36878.4
663	36396	35589.5	35125.1	35017.4	34680.2	33690.5	33912.3	32953.1	35213.3
664	36970.8	37145.1	34322.8	33890.8	35126	35851.7	34797	33449.8	33666
665	37056.9	34790.6	36165.3	38566.4	36583.8	34283.1	33092	35187.2	34411
666	35993.6	33668.4	33776.9	33111.1	32164	34290.9	33510.9	31073.7	34785.1
667	32438.6	32889.9	31843.5	32520.3	32071.7	32748.9	31570.8	32169	33785.3
668	32041.5	32144.3	33003.1	31721.3	30339.7	32028	29037	30974.3	30659.8
669	31795.9	30490.7	30051.4	31772.7	30182.5	32348	30758.5	29750.2	30746.8
670	31132.9	29832	31449.7	29237.5	29367.5	29797.3	31073.3	28641.6	32103.5
671	29302.3	28640.6	30829.2	30096.4	29176.4	29755.1	28642.5	26160.8	27564.7
672	29096.3	29470.6	27578.4	28470.2	27444	26857.3	27604.7	26896.8	27844.1
673	29886.6	28354.4	26208.1	28525.4	28745.9	29716.8	27132.4	26656.7	29363.6
674	27309.8	29470.4	28285.2	26712.9	28664.7	27407.9	25820.7	25529.6	26611.9
675	27974.5	26054.2	27291.7	26584.2	25442.1	26484.5	27422.7	26750.8	25638.8
676	28262.7	26454.3	27254.3	26682.2	25516.8	27168.5	25626.5	25690	24646.6
677	25031.4	26598	25124.9	24477.8	25646.6	25406.7	25735.6	24599.1	24927.1
678	26809.3	24078	25431.3	25806	25554.3	25237.6	25566.5	22598.2	23228.3
679	25082.8	24092.5	24367.3	23483.3	23351.3	23544.2	21708	23394.4	24472.3
680	24872.2	23921.4	23502	21978.6	21989	25044.3	22675.2	22009.3	20904.4
681	24413.8	23007.8	22093.8	22332.8	22879.7	21962	21109.6	21781.9	20728.7
682	23293.3	22902	21161.9	23521.5	20174.8	22874.8	21174.1	19451.2	21816
683	23629.9	20464.7	21305.3	20998.8	20792.6	20694.3	21383.5	20236.5	19488.4
684	21047.3	21370.3	20649.9	21400.9	20354	19454.4	20686	20034.8	19859.1
685	20051.7	21504.9	20587.6	19700	18819.2	22106	21090.9	19566	18947.9
686	19837.4	18991.4	18198	19850.7	20903.4	20792.7	22132.5	19530.8	19251
687	18009.6	21017.3	18306.6	18753.8	20051	18925.9	16772.3	20193.4	18136
688	18733.9	18382.5	18193.2	19733.1	17111.8	18360.1	17570.2	18193	16768.3
689	19150.6	18849.7	19038.7	17632.4	18412.8	16630.5	18152.9	18212.8	18919
690	19061.3	17299.2	17252.3	17262.1	16738.4	17852.5	18910	16251.8	15850.5
691	17222.3	17161.4	16671.6	17867.4	15556	18745.8	17121.7	16494.1	16778.5
692	17764.6	18149.9	16759.7	17281.2	17487.7	19317.3	17471	17081.3	14749.4
693	16337.8	17198.7	16497.8	16566.4	16726.6	15622.3	16612.9	17186.8	16654.6
694	17102	15899.7	14914.9	16335.4	16142.1	16224.9	15613.7	15920.9	15901.2
695	15701.7	15118.2	14431.4	16397.6	16264.8	14865.8	16424.2	15455.7	14160.7
696	16967.4	16587.6	16539.8	14645.2	17104.8	14968.1	15162	14824.3	14375
697	15145.7	14861.8	15422.5	16025.3	16383.9	13871	14116.7	15596.7	14757.3
698	14183.2	14505.7	14335	14965.2	15993.9	15297.1	14246	13737.3	14802.7
699	15913.5	14534.9	14922.5	14943.9	13868.1	13450.6	12662.4	14712.9	14207.8
700	12714.5	14557.1	14671.7	13238.3	13717.2	14215.9	13060.4	14915	13820.3
701	13660.2	15008.8	14534.7	12009	12490.6	13653.7	13895.4	13481.5	13785
702	12399.2	12810.7	13181.6	12826.6	14467.7	13843.7	12168.9	11443.8	11925.6
703	13844.5	12858.2	11703.8	12197.5	13553.7	13358.2	12636.2	11343.7	12440.3
704	13041.7	13100.4	11239.6	12542.5	13678.8	12426	12936.6	12118.4	12975.6
705	12076.8	14178.4	13359.5	13346.7	13108.7	12081.4	11521.2	11329.1	11435.7
706	12573	10177	12651.1	11922.6	10968.4	12055.7	11614.1	12588.6	9524.24
707	11825.5	10768.5	12690.4	10767.5	10055.2	12549.8	10252.7	11706.8	11759.4
708	11774.1	12174.3	10825.9	12436.2	11781.9	10690.4	10773.1	10165.1	13181.9
709	12403.8	11165	9659.89	11170.3	12338.8	10209.9	9874.83	10007.2	10758.1
710	10481	12572.4	11674.4	13208.6	10555.9	9923.9	10414.1	12089.2	10621.8
711	10196.7	12477.3	9914.33	9198.44	9987.56	10767.2	10834.3	9559.52	10769.2
712	10686.9	10833.4	10322.4	11047.3	8006.18	10108.2	11195.8	11715.9	8577.81
713	9325.96	10735.3	9474.89	9184.93	8607.12	9553.47	10518.2	9855.33	8662.29
714	11842.1	9651.92	8975.83	9888.5	10280.6	9814.88	9283.73	8983.54	8903.8
715	9996.16	11072.7	10226.8	8468.78	7623.36	9392.65	10237.6	9773.86	9928.73
716	8543.3	10028.7	10502.8	9729.18	9025.61	9020.45	9567.69	10509.8	8864.42
717	9755.07	9349.03	8956.32	7843.51	8886.52	8237.4	7680.51	10003.5	7359.79
718	10209.5	9390.93	7924.82	8745.98	10467.5	8820.99	9161.66	7932.38	7106.48
719	8907.71	8746.21	8582.89	9253.93	9924.67	7494.61	7754.77	8342.45	8911.1
720	7033.42	7289.03	10517.8	8653.38	8740.72	8732.38	7377.3	7300.86	7120.2
721	9580.08	8885.39	8199.95	8124.47	7087.31	8461.32	8630.7	8992.21	7252.56
722	9238.79	8961.15	8528.37	7663.76	7838.45	7388.91	8885.98	6602.91	7741.51
723	7625.7	8605.99	8340.24	6288.39	8440.37	7895.6	8619.96	7716.89	8434.74
724	7965.35	6775.13	8788.52	8436	6689.31	6138.33	6690.59	8336.34	6777.07
725	6817.05	6630.91	8217.03	6541.26	6821.6	7008.49	7755.32	5981.15	5139.07

[truncated: 10 more sheets: Supplementary Figure 9b, Supplementary Figure 9c, Supplementary Figure 9d, Supplementary Figure 9e, Supplementary Figure 9f, Supplementary Figure 10, Supplementary Figure 11, Supplementary Figure 12, Supplementary Figure 22, Supplementary Figure 26]
